# Supplementary material for: Apple miRNAs and tasiRNAs with novel regulatory networks
Source: Genome Biol. 2012 Jun 15;13(6):R47. doi: 10.1186/gb-2012-13-6-r47 (PMC3446319; doi:10.1186/gb-2012-13-6-r47)
Supplement: Additional file 1 — Supplemental Tables S1 to S9. Table S1: reads statistics in four libraries. Table S2: read length distribution in each conserved miRNA family. Table S3: homologous sequences for known miRNAs. Table S4: known miRNAs with good stem-loop structure predicted. Table S5: detailed list of novel and candidate miRNAs found in apple. Table S6: targets of apple miRNAs (or families; detailed list). Table S7: MYB genes targeted by miR828, mi858, and miR159. Table S8: targets of MYB-derived phased siRNAs. Table S9: RNA gel blotting probes and RLM-5'-RACE primers. [file gb-2012-13-6-r47-S1.XLSX]

## Sheet: S1
Table S1 Reads statistics in four libraries
		Redundant			Non-redundant
		Total reads	Matching genome		Total reads	Matching genome
Apple leaf	Adaptor removed/Quality control	23889899	19163140		7617136	5137126
	rRNA/tRNA removed	23888359	19161724		7616366	5136457
	known miRNAs removed	22244630	17586050		7612763	5135441
	sRNA from predicted hairpins with abundance >1 RPM					209
Apple root	Adaptor removed/Quality control	20574303	16104952		5255961	3209407
	rRNA/tRNA removed	20571322	16102297		5255121	3208829
	known miRNAs removed	17086874	12725691		5251250	3207793
	sRNA from predicted hairpins with abundance >1 RPM					158
Apple flower	Adaptor removed/Quality control	5441401	4033725		2721355	1790905
	rRNA/tRNA removed	5431372	4025052		2716450	1786998
	known miRNAs removed	5262537	3870996		2712720	1784710
	sRNA from predicted hairpins with abundance >1 RPM					186
Apple fruit	Adaptor removed/Quality control	9283893	7015116		4441183	2959068
	rRNA/tRNA removed	9274410	7009267		4435273	2955678
	known miRNAs removed	9082478	6843287		4431462	2953655
	sRNA from predicted hairpins with abundance >1 RPM					187

## Sheet: S2
Table S2 Known miRNAs with good stem-loop structure predicted
MiRNA ID	Sequence	Length	Matching contigs	Strand	Matching position
Conserved miRNAs
miR156a	TGACAGAAGAGAGTGAGCAC	20	MDC010428.317	+	6232
	TGACAGAAGAGAGTGAGCAC	20	MDC015254.139	+	2152
	TGACAGAAGAGAGTGAGCAC	20	MDC010428.318	-	7697
	TGACAGAAGAGAGTGAGCAC	20	MDC007399.176	-	6603
	TGACAGAAGAGAGTGAGCAC	20	MDC010428.318	-	17326
	TGACAGAAGAGAGTGAGCAC	20	MDC018927.245	+	11206
	TGACAGAAGAGAGTGAGCAC	20	MDC022546.57	-	2800
	TGACAGAAGAGAGTGAGCAC	20	MDC010428.308	+	6933
	TGACAGAAGAGAGTGAGCAC	20	MDC002074.373	-	2158
	TGACAGAAGAGAGTGAGCAC	20	MDC038184.5	-	20083
	TGACAGAAGAGAGTGAGCAC	20	MDC022169.138	+	7417
	TGACAGAAGAGAGTGAGCAC	20	MDC015520.219	-	7939
	TGACAGAAGAGAGTGAGCAC	20	MDC013580.195	-	17918
	TGACAGAAGAGAGTGAGCAC	20	MDC022241.434	-	30246
	TGACAGAAGAGAGTGAGCAC	20	MDC011231.822	+	32339
miR156b	CTGACAGAAGATAGAGAGCAC	21	MDC007657.477	-	1890
	CTGACAGAAGATAGAGAGCAC	21	MDC018442.71	+	5569
	CTGACAGAAGATAGAGAGCAC	21	MDC012217.482	+	9927
	CTGACAGAAGATAGAGAGCAC	21	MDC018690.154	+	10957
miR156c	TTGACAGAAGAGAGAGAGCAC	21	MDC038783.9	+	1407
	TTGACAGAAGAGAGAGAGCAC	21	MDC008280.307	+	3
	TTGACAGAAGAGAGAGAGCAC	21	MDC019519.287	-	801
	TTGACAGAAGAGAGAGAGCAC	21	MDC019519.284	+	5666
miR156d	TGACAGAAGATAGAGAGCAC	20	MDC012217.482	+	9928
	TGACAGAAGATAGAGAGCAC	20	MDC018442.71	+	5570
	TGACAGAAGATAGAGAGCAC	20	MDC007657.477	-	1890
	TGACAGAAGATAGAGAGCAC	20	MDC018690.154	+	10958
miR156e	TTGACAGAAGATAGAGAGCAC	21	MDC002621.233	+	15660
	TTGACAGAAGATAGAGAGCAC	21	MDC002441.399	-	5519
miR156f	TGACAGAAGAAAGTGAGCAC	20	MDC013721.403	-	6675
	TGACAGAAGAAAGTGAGCAC	20	MDC013721.399	+	9390
miR159	CTTGGATTGAAGGGAGCTCC	20	MDC026449.10	-	320
	CTTGGATTGAAGGGAGCTCC	20	MDC007814.270	+	698
miR160	TGCCTGGCTCCCTGTATGCCA	21	MDC022902.474	+	1631
	TGCCTGGCTCCCTGTATGCCA	21	MDC021168.418	-	2473
	TGCCTGGCTCCCTGTATGCCA	21	MDC002994.270	+	8254
	TGCCTGGCTCCCTGTATGCCA	21	MDC001923.221	+	16753
	TGCCTGGCTCCCTGTATGCCA	21	MDC015910.528	-	6848
miR162	TCGATAAACCTCTGCATCCAG	21	MDC013824.133	-	9438
	TCGATAAACCTCTGCATCCAG	21	MDC020136.407	+	72898
miR164a	TGGAGAAGCAGGGCACATGCC	21	MDC019151.253	-	7841
miR164b	TGGAGAAGCAGGGCACGTGCA	21	MDC015856.337	-	17353
	TGGAGAAGCAGGGCACGTGCA	21	MDC022516.233	+	9094
	TGGAGAAGCAGGGCACGTGCA	21	MDC010871.402	-	12616
	TGGAGAAGCAGGGCACGTGCA	21	MDC012442.263	-	5547
	TGGAGAAGCAGGGCACGTGCA	21	MDC031214.7	+	16040
miR166	TCGGACCAGGCTTCATTCCCC	21	MDC011683.626	+	7856
	TCGGACCAGGCTTCATTCCCC	21	MDC029725.34	-	8340
	TCGGACCAGGCTTCATTCCCC	21	MDC006536.318	+	30502
	TCGGACCAGGCTTCATTCCCC	21	MDC009861.462	+	270
	TCGGACCAGGCTTCATTCCCC	21	MDC019868.259	-	3887
	TCGGACCAGGCTTCATTCCCC	21	MDC001760.86	-	7670
	TCGGACCAGGCTTCATTCCCC	21	MDC020946.295	+	36699
	TCGGACCAGGCTTCATTCCCC	21	MDC012450.276	+	5290
	TCGGACCAGGCTTCATTCCCC	21	MDC019971.51	+	154
miR167a	AGATCATCTGGCAGTTTCACC	21	MDC015051.52	-	15465
miR167b	TGAAGCTGCCAGCATGATCTA	21	MDC000702.551	+	31966
	TGAAGCTGCCAGCATGATCTA	21	MDC000702.551	+	40618
	TGAAGCTGCCAGCATGATCTA	21	MDC016665.144	+	23218
	TGAAGCTGCCAGCATGATCTA	21	MDC016665.144	+	18215
	TGAAGCTGCCAGCATGATCTA	21	MDC006026.285	-	8821
	TGAAGCTGCCAGCATGATCTA	21	MDC015374.161	-	8900
miR167c	TGAAGCTGCCAGCATGATCTTA	22	MDC002483.224	+	629
	TGAAGCTGCCAGCATGATCTTA	22	MDC015051.52	-	15514
	TGAAGCTGCCAGCATGATCTTA	22	MDC017525.223	+	4402
miR168d	TCGCTTGGTGCAGGTCGGGAA	21	MDC036375.12	+	8062
	TCGCTTGGTGCAGGTCGGGAA	21	MDC019425.247	+	3258
miR169a	CAGCCAAGGATGACTTGCCGG	21	MDC044115.7	-	12602
miR169b	TAGCCAAGGATGATTTGCCTGC	22	MDC011066.417	+	15300
miR169c	TAGCCAAGGATGACTTGCCCG	21	MDC001494.456	-	32702
	TAGCCAAGGATGACTTGCCCG	21	MDC013464.188	+	2567
miR171a	TTGAGCCGCGTCAATATCTCC	21	MDC006592.260	-	6341
	TTGAGCCGCGTCAATATCTCC	21	MDC000665.236	+	970
miR171b	TGATTGAGCCGCGCCAATATC	21	MDC013694.297	+	5386
	TGATTGAGCCGCGCCAATATC	21	MDC022292.401	+	1627
	TGATTGAGCCGCGCCAATATC	21	MDC015573.110	+	10183
miR171c	TTGAGCCGTGCCAATATCACG	21	MDC008930.262	-	37780
miR171d	TGATTGAGCCGTGCCAATATC	21	MDC016463.170	-	5130
	TGATTGAGCCGTGCCAATATC	21	MDC021781.288	+	48509
miR171e	TGAGCCGAACCAATATCACTC	21	MDC018836.211	+	24353
miR171f	TTGAGCCGCGCCAATATCACT	21	MDC023274.72	+	10143
	TTGAGCCGCGCCAATATCACT	21	MDC002905.342	-	5470
	TTGAGCCGCGCCAATATCACT	21	MDC019692.26	+	10943
miR171g	TTGAGCCGTGCCAATATCACA	21	MDC021781.288	+	48512
	TTGAGCCGTGCCAATATCACA	21	MDC016463.170	-	5127
miR172a	AGAATCTTGATGATGCTGCA	20	MDC023006.33	-	18
	AGAATCTTGATGATGCTGCA	20	MDC001582.391	-	7052
	AGAATCTTGATGATGCTGCA	20	MDC029091.9	-	7626
miR172b	AGAATCTTGATGATGCTGCAT	21	MDC024416.57	-	17194
	AGAATCTTGATGATGCTGCAT	21	MDC030881.6	+	8068
	AGAATCTTGATGATGCTGCAT	21	MDC010472.239	+	30126
	AGAATCTTGATGATGCTGCAT	21	MDC007034.256	-	4286
	AGAATCTTGATGATGCTGCAT	21	MDC010740.415	+	525
miR172c	GGAATCTTGATGATGCTGCAT	21	MDC010058.302	+	7833
	GGAATCTTGATGATGCTGCAT	21	MDC029352.33	+	3520
	GGAATCTTGATGATGCTGCAT	21	MDC029352.13	-	1947
miR173d	GGAATCTTGATGATGCTGCAG	21	MDC017644.159	+	13947
miR173e	AGAATCTTGATGATGCTGCAG	21	MDC023006.33	-	17
	AGAATCTTGATGATGCTGCAG	21	MDC029091.9	-	7625
	AGAATCTTGATGATGCTGCAG	21	MDC001582.391	-	7051
miR319a	TTGGACTGAAGGGAGCTCCCT	21	MDC020913.219	-	9991
	TTGGACTGAAGGGAGCTCCCT	21	MDC008903.290	+	17251
miR319b	CTTGGACTGAAGGGAGCTCCT	21	MDC009318.175	+	3849
miR390	AAGCTCAGGAGGGATAGCGCC	21	MDC019512.230	+	19852
	AAGCTCAGGAGGGATAGCGCC	21	MDC018186.206	-	2628
	AAGCTCAGGAGGGATAGCGCC	21	MDC001220.292	+	9569
	AAGCTCAGGAGGGATAGCGCC	21	MDC040938.6	-	23415
	AAGCTCAGGAGGGATAGCGCC	21	MDC000913.253	+	2578
	AAGCTCAGGAGGGATAGCGCC	21	MDC000913.252	+	3976
miR393	TCCAAAGGGATCGCATTGATCT	22	MDC019461.80	+	14969
	TCCAAAGGGATCGCATTGATCT	22	MDC005391.194	+	11337
	TCCAAAGGGATCGCATTGATCT	22	MDC005391.195	+	257
miR394	TTGGCATTCTGTCCACCTCC	20	MDC016924.31	+	641
	TTGGCATTCTGTCCACCTCC	20	MDC005660.433	-	19548
miR395	CTGAAGTGTTTGGGGGAACTC	21	MDC003768.152	-	26166
	CTGAAGTGTTTGGGGGAACTC	21	MDC003846.250	+	18812
	CTGAAGTGTTTGGGGGAACTC	21	MDC003846.249	+	6484
	CTGAAGTGTTTGGGGGAACTC	21	MDC003846.250	-	17644
	CTGAAGTGTTTGGGGGAACTC	21	MDC003846.250	-	1359
	CTGAAGTGTTTGGGGGAACTC	21	MDC010785.280	-	5898
	CTGAAGTGTTTGGGGGAACTC	21	MDC003846.250	+	11973
	CTGAAGTGTTTGGGGGAACTC	21	MDC003846.250	+	12205
	CTGAAGTGTTTGGGGGAACTC	21	MDC003768.152	+	37745
miR396a	TTCCACAGCTTTCTTGAACAG	21	MDC003523.387	-	32795
miR396b	TTCCACAGCTTTCTTGAACTG	21	MDC016069.205	-	14673
miR396c	TTCCACAGCTTTCTTGAACTT	21	MDC003523.387	+	23897
	TTCCACAGCTTTCTTGAACTT	21	MDC016069.205	+	8564
	TTCCACAGCTTTCTTGAACTT	21	MDC011181.611	-	1032
miR396d	TTCCACGGCTTTCTTGAACTG	21	MDC001261.116	+	9179
	TTCCACGGCTTTCTTGAACTG	21	MDC017731.273	-	18597
miR397	TTGAGTGCAGCGTTGATGAAA	21	MDC000805.395	-	32132
	TTGAGTGCAGCGTTGATGAAA	21	MDC000270.326	+	773
miR398a	TGTGTTCTCAGGTCACCCCTT	21	MDC009194.120	+	3621
miR398b	TGTGTTCTCAGGTCGCCCCTG	21	MDC014136.296	-	3456
	TGTGTTCTCAGGTCGCCCCTG	21	MDC015053.133	-	10573
miR399a	TGCCAAAGGAGAATTGCCCTG	21	MDC012194.254	+	2582
	TGCCAAAGGAGAATTGCCCTG	21	MDC009537.404	+	9870
	TGCCAAAGGAGAATTGCCCTG	21	MDC019485.283	+	466
miR399b	TGCCAAAGGAGAGTTGCCCTA	21	MDC001546.348	-	8243
miR399c	TGCCAAAGGAGATTTGCTCGG	21	MDC009537.404	-	16272
	TGCCAAAGGAGATTTGCTCGG	21	MDC029294.8	-	1863
	TGCCAAAGGAGATTTGCTCGG	21	MDC019485.283	-	20227
	TGCCAAAGGAGATTTGCTCGG	21	MDC021118.72	-	3806
miR399d	TGCCAAAGGAGAGTTGCCCTG	21	MDC008043.242	+	30038
	TGCCAAAGGAGAGTTGCCCTG	21	MDC001015.251	+	15669
miR403	TTAGATTCACGCACAAACTCG	21	MDC006429.384	+	17723
	TTAGATTCACGCACAAACTCG	21	MDC002523.549	-	17338
miR408	ATGCACTGCCTCTTCCCTGGC	21	MDC006505.260	-	3732
Non conserved miRNAs
miR2111	TAATCTGCATCCTGAGGTTTA	21	MDC000075.129	+	2675
	TAATCTGCATCCTGAGGTTTA	21	MDC000075.131	-	9825
miR3627	TCGCAGGAGAGATGGCACTA	20	MDC007724.326	+	2615
	TCGCAGGAGAGATGGCACTA	20	MDC010881.251	+	3183
	TCGCAGGAGAGATGGCACTA	20	MDC006958.369	+	10909
miR4376	TACGCAGGAGAGATGACGCCG	21	MDC009976.353	-	25958
miR473	ACTCTCCCTCAAGGGCTTCGAC	22	MDC024949.20	+	9590
miR477	ACTCTCCCTCAAGAGCTTCTC	22	MDC024949.20	+	9403
miR482a	TTCCCAAGCCCGCCCATTCCTA	22	MDC002407.840	+	1665
miR482b	TCTTTCCTATCCCTCCCATTCC	22	MDC006350.123	-	2936
	TCTTTCCTAACCCTCCCATTCC	22	MDC000859.244	-	731
miR535a	TGACAACGAGAGAGAGCACGC	21	MDC012353.216	+	34192
miR535b	TGACAAGGAGAGAGAGCACGC	21	MDC005729.245	-	16641
	TGACAAGGAGAGAGAGCACGC	21	MDC011978.180	-	7876
miR535c	TGACGACGAGAGAGAGCACGC	21	MDC011049.358	+	3601
miR827	TTAGATGACCATCAACGAACA	21	MDC007691.315	+	6198
miR828	TCTTGCTCAAATGAGTATTCCA	22	MDC012097.538	-	5611
	TCTTGCTCAAATGAGTATTCCA	22	MDC003205.158	+	33366
miR858	TTCGTTGTCTGTTCGACCTGA	21	MDC005452.102	+	3515

## Sheet: S3
Table S3 Homologous sequences for known miRNAs
Famliy	Sequence (5`-3`)	Similar miRNA	Normalized reads
			Leaf	Root	Flower	Fruit	Total
Conserved miRNAs
miR156	TGACAGAAGAGAGTGAGCAC	ssp-miR156	892	105170	414	34	106510
	TTGACAGAAGATAGAGAGCAC	tcc-miR156f	1123	35042	1863	79	38107
	TTGACAGAAGAGAGAGAGCAC	far-miR156b	1689	8362	5	31	10087
	TTGACAGAAGAGAGTGAGCAC	ssp-miR156	311	3994	122	29	4456
	CTGACAGAAGATAGAGAGCAC	smo-miR156b	5	2248	15	0	2268
	TGACAGAAGAGAGTGAGCACA	ssp-miR156	8	2147	24	1	2180
	TGACAGAAGATAGAGAGCAC	tcc-miR156f	15	397	56	4	472
	TGACAGAAGAGAGGGAGCAC	vvi-miR156a	4	432	0	0	436
	TGACAGAAGAGAGTGAGCAT	ssp-miR156	4	391	0	0	395
	TGACAGAAGAGAGAGAGCAC	tcc-miR156a	7	260	0	0	267
	TGACAGAAGAGAGCGAGCAC	sbi-miR156e	1	194	0	0	195
	TTGACAGAAGATAGAGAGCA	tcc-miR156f	3	113	73	5	194
	TTGACAGAAGATAGAGAGCAT	tcc-miR156f	4	174	7	0	185
	TTGACAGAAGATAGAGAGCACT	tcc-miR156f	2	78	6	0	86
	TTGACAGAAGATAGAGAGCCC	tcc-miR156f	2	67	0	0	69
	TGACAGAAGAGAGTGAGCACC	ssp-miR156	0	60	2	0	62
	TTGACAGAAGATAGAGAGCAA	tcc-miR156f	1	42	2	0	45
	TTGACAGAAGATAGAGAGCACA	tcc-miR156f	1	33	10	0	44
	TTGACAGAAGATAGAGAGCACC	tcc-miR156f	0	32	6	0	38
	TTGACAGAAGAGAGGGAGCAC	vvi-miR156a	3	34	0	0	37
	TTGACAGAAGAGAGAGAGCA	far-miR156b	5	26	0	1	32
	TTGACAGAAGAGAGAGAGCAT	far-miR156b	8	24	0	0	32
	TTGACAGAAGATAGAGGGCAC	mtr-miR156g	0	18	4	0	22
	TTGACAGAAGAGAGAGAGCCC	far-miR156b	2	19	0	0	21
	TTGACAGAAGAGAGAGAGCACT	far-miR156b	5	15	0	0	20
	TCGACAGAAGATAGAGAGCAC	tcc-miR156f	0	15	2	0	17
	TTGACAGAAGAGAGTGAGCA	ssp-miR156	0	10	6	0	16
	TTGACAGAAGAGAGAGAGCAA	far-miR156b	3	9	0	0	12
	TGACAGTAGAGAGTGAGCAC	ssp-miR156	2	9	0	0	11
	TTGACAGAAGAGAGAGAGCACC	far-miR156b	2	9	0	0	11
	TGACAGAAGATAGAGAGCACA	tcc-miR156f	0	6	4	0	10
	TTGACAGAAGATAGGGAGCAC	tcc-miR156f	0	9	1	0	10
	TTGACAGAGGATAGAGAGCAC	tcc-miR156f	0	6	4	0	10
	TTGACATAAGATAGAGAGCAC	tcc-miR156f	0	9	1	0	10
	TTGACGGAAGATAGAGAGCAC	tcc-miR156f	0	8	2	0	10
	TTGACAGAAGAGAGAGCGCAC	far-miR156b	1	8	0	0	9
	TTGACAGAAGATAGAGAGCGC	tcc-miR156f	0	6	2	0	8
	TTGACAGAAGATGGAGAGCAC	tcc-miR156f	0	6	2	0	8
	ACAGAAGAGAGTGAGCACAC	ssp-miR156	0	2	3	0	5
	TTGACAGAAGAGAGAGGGCAC	far-miR156b	1	4	0	0	5
	TGACAGAAGATAGAGAGCACT	tcc-miR156f	0	1	3	0	4
miR159	TTTGGATTGAAGGGAGCTCTA	csi-miR159	565	954	3397	6527	11443
	CTTGGATTGAAGGGAGCTCC	smo-miR159	300	383	4	0	687
	TTTGGATTGAAGGGAGCTCT	ssp-miR159a	14	25	239	28	306
	TTGGATTGAAGGGAGCTCTA	csi-miR159	4	8	21	163	196
	TTTGGATTGAAGGGAGCTCTAT	csi-miR159	17	26	15	24	82
	TTTGGATTGAAGGGAGCTCTAA	csi-miR159	16	33	1	1	51
	AGCTGCTGAGCTATGGATCCC	gma-miR159d	2	2	6	37	47
	CTTGGATTGAAGGGAGCTCCA	smo-miR159	9	14	8	4	35
	TGGATTGAAGGGAGCTCTACA	csi-miR159	0	0	14	19	33
	TTTGGATTGAAGGGAGCTCTT	aly-miR159b	6	11	5	5	27
	TTTGGATTGAAGGGAGCTTA	ssp-miR159a	9	14	0	0	23
	CTTGGATTGAAGGGAGCTCCT	ptc-miR159d	7	10	3	0	20
	TTGGATTGAAGGGAGCTCTACA	csi-miR159	0	0	2	17	19
	TTGGACTGAAGGGAGCTCTC	aqc-miR159	0	0	3	12	15
	TTTGGATTGAAGGGGGCTCTA	csi-miR159	0	0	3	11	14
	TTTGGATTGAAGGGAGCTCTAC	csi-miR159	1	2	3	4	10
	TTTGGATTGAAGGGAGTTCTA	csi-miR159	3	5	0	2	10
	TTTGGATTGAAGGGAGCTCTG	ssp-miR159a	0	0	3	5	8
	CTTGGATTGAAGGGAGCTCTA	osa-miR159f	0	0	3	3	6
	TCTTGGATTGAAGGGAGCTCC	smo-miR159	2	4	0	0	6
	TTTGGATTGAAGGGAGCTCCA	aly-miR159c	0	0	2	4	6
	TTTGGGTTGAAGGGAGCTCTA	csi-miR159	0	0	3	3	6
	CTTGGATTGAAGGGAGCTCCAA	smo-miR159	3	2	0	0	5
	TTTGGACTGAAGGGAGCTCTA	aqc-miR159	0	0	2	3	5
	TTTGGATTGGAGGGAGCTCTA	csi-miR159	0	0	1	4	5
	CTTGGATTGAAGGGAGCTCA	bdi-miR159	2	2	0	0	4
	CTTGGATTGAAGGGAGCTCT	bdi-miR159	0	2	2	0	4
	TTTGAATTGAAGGGAGCTCTA	csi-miR159	0	0	1	3	4
	TTTGGATTGAAAGGAGCTCTA	sof-miR159e	0	0	2	1	3
	TTTGGATTGAAGGGAGCTCC	aly-miR159c	1	2	0	0	3
miR160	TGCCTGGCTCCCTGTATGCCA	bdi-miR160d	8	38	20	9	75
	CCTGGCTCCCTGTATGCCATT	csi-miR160	0	0	2	2	4
miR162	TCGATAAACCTCTGCATCCAG	tcc-miR162	225	76	894	338	1533
	CGATAAACCTCTGCATCCAG	tcc-miR162	0	0	14	6	20
	TCGATAAACCTCTGCATCCA	tcc-miR162	0	0	11	6	17
	TCGATAAACCTCTGCATCCAGC	tcc-miR162	0	0	12	3	15
	TCGATAAACCTCTGCATCCAT	tcc-miR162	0	0	7	2	9
	TCGATAAACCTCTGCATCCAA	tcc-miR162	1	0	6	1	8
	TCGATAAACCTCTGCATCCAGT	tcc-miR162	1	0	2	0	3
miR164	TGGAGAAGCAGGGCACGTGCA	bdi-miR164e	652	822	99	413	1986
	TGGAGAAGCAGGGCACGTGCT	bdi-miR164c	16	17	0	0	33
	TGGAGAAGCAGGGCACGTGC	bdi-miR164e	9	14	0	2	25
	TGGAGAAGTAGGGCACGTGCA	bdi-miR164e	3	5	0	0	8
	GGAGAAGCAGGGCACGTGCA	bdi-miR164e	0	1	0	5	6
	TGGAGAAGCAGGGCACGTGCAT	bdi-miR164e	3	2	0	0	5
	TGGAGAAGCAGGGAACGTGCA	bdi-miR164e	1	1	0	0	2
miR165	TCGGACCAGGCTTCATCCCCC	ath-miR165b	30	17	0	0	47
miR166	TCGGACCAGGCTTCATTCCCC	hvu-miR166c	17264	9431	265	376	27336
	TCGGACCAGGCTTCCTTCCCC	hvu-miR166c	425	357	0	0	782
	TTGGACCAGGCTTCATTCCCC	hvu-miR166c	9	297	0	0	306
	TCGGACCAGGCTTCATTCCC	hvu-miR166c	118	64	4	6	192
	TCGGACCAGGCTTTATTCCCC	hvu-miR166c	112	67	0	0	179
	TCGGACCAGGCTTCTTTCCCC	hvu-miR166c	76	55	0	0	131
	TCGGACCAGGCTTCGTTCCCC	hvu-miR166c	48	36	0	0	84
	TCGGACCAGGCTTAATTCCCC	hvu-miR166c	37	24	0	0	61
	TTCGGACCAGGCTTCATTCCC	hvu-miR166c	33	19	0	0	52
	TCGGACCAGGCTTCATTCCCCT	hvu-miR166c	30	18	0	0	48
	TCGGACCAGGCTTCATTCCTC	tcc-miR166c	24	14	0	0	38
	TCGGACCAGGCTTCATTCCCCA	hvu-miR166c	22	12	0	0	34
	CGGACCAGGCTTCATTCCCC	hvu-miR166c	18	8	2	4	32
	TCGGACCAGGCTTCATTCCCT	csi-miR166d	18	13	0	0	31
	TCGGACTAGGCTTCATTCCCC	hvu-miR166c	18	13	0	0	31
	TCGGATCAGGCTTCATTCCCC	osa-miR166i	18	12	0	0	30
	TCGGACCAGGCCTTATTCCCC	hvu-miR166c	17	9	0	0	26
	TCGGACCAGGCCTCATTCCCC	hvu-miR166c	8	5	0	0	13
	TCGGACCAGGCTCCATTCCCC	ptc-miR166p	7	4	0	0	11
	TCGGACCAGGCTTGATTCCCC	hvu-miR166c	7	4	0	0	11
	CTCGGACCAGGCTTCATTCCC	bdi-miR166e	3	7	0	0	10
	TCGGACCCGGCTTCATTCCCC	hvu-miR166c	6	4	0	0	10
	TCGGACCTGGCTTCATTCCCC	hvu-miR166c	7	2	0	0	9
	CTCGGACCAGGCTTCATTCCCC	hvu-miR166c	6	2	0	0	8
	CCGGACCAGGCTTCATTCCCC	hvu-miR166c	5	2	0	0	7
	TCGGACCAGCCTTCATTCCCC	hvu-miR166c	4	3	0	0	7
	TCGGACCAGGCTTCACTCCCC	hvu-miR166c	5	2	0	0	7
	TCGGACCAGGCTTCATTCCCCC	csi-miR166a	5	2	0	0	7
	TCGGACCAGGCTTCATTCCT	tcc-miR166c	4	3	0	0	7
	TCGGACCAGGCTTCATTCCTT	pab-miR166b	4	3	0	0	7
	TCGGACCATGCTTCATTCCCC	hvu-miR166c	5	2	0	0	7
	TTCGGACCAGGCTTCATTCC	hvu-miR166c	3	4	0	0	7
	TCGGACCACGCTTCATTCCCC	hvu-miR166c	4	2	0	0	6
	TCGGACCGGGCTTCATTCCCC	hvu-miR166c	4	2	0	0	6
	TCGAACCAGGCTTCATTCCCC	osa-miR166e	3	2	0	0	5
	TCGGACCAGGCTTCATTCTT	hvu-miR166c	2	3	0	0	5
	TTTCGGACCAGGCTTCATTCC	hvu-miR166c	3	2	0	0	5
	TCGGACCAGACTTCATTCCCC	hvu-miR166c	2	2	0	0	4
	TCGGACCAGGCTTCATTCCCA	hvu-miR166c	3	1	0	0	4
	TCGGACCAGTCTTCATTCCCC	hvu-miR166c	2	2	0	0	4
	TCGGCCCAGGCTTCATTCCCC	hvu-miR166c	2	2	0	0	4
	TCGGACAAGGCTTCATTCCCC	hvu-miR166c	2	1	0	0	3
miR167	TGAAGCTGCCAGCATGATCTA	bdi-miR167b	12770	2428	4206	231	19635
	TGAAGCTGCCAGCATGATCTTA	tcc-miR167c	1981	717	1687	391	4776
	TGAAGCTGCCAGCATGATCTAA	bna-miR167b	3916	191	201	3	4311
	TGAAGCTGCCAGCATGATCTGA	bdi-miR167d	1130	1159	3	0	2292
	TGAAGCTGCCAGCATGATCTT	tcc-miR167c	246	103	58	12	419
	TGAAGCTGCCAGCATGATCTAT	bdi-miR167b	173	20	5	0	198
	TGAAGCTGCCAGCATGATCT	ssp-miR167b	87	23	69	8	187
	GAAGCTGCCAGCATGATCTA	bdi-miR167b	7	1	59	4	71
	TGAAGCTGCCAGCATGATCTGC	ssp-miR167b	0	0	37	29	66
	TGAAGCTGCCAGCATGATCTGG	aly-miR167d	13	38	0	0	51
	GAAGCTGCCAGCATGATCTTA	tcc-miR167c	0	0	27	10	37
	TGAAGCTGCCAGCATGATCTG	ssp-miR167b	6	5	21	4	36
	TGAAGCTGCCAGCATGATCTTT	tcc-miR167c	21	9	2	0	32
	TTGAAGCTGCCAGCATGATCTA	bdi-miR167b	29	0	2	0	31
	TGAAGCTGCTAGCATGATCTA	bdi-miR167b	20	6	2	0	28
	TGAAGCTGTCAGCATGATCTA	bdi-miR167b	20	5	2	0	27
	TGAAGCTGCCAGCATGATCTC	vvi-miR167c	18	4	0	0	22
	TGAAGCTGCCAGCATGATTT	ssp-miR167b	2	0	16	3	21
	TGAAGCTGCCAGCATGATCTGT	ssp-miR167b	9	12	0	0	21
	TGAAGTTGCCAGCATGATCTA	bdi-miR167b	14	3	0	0	17
	TTGAAGCTGCCAGCATGATCT	ssp-miR167b	14	0	1	0	15
	TGAAGCTGCCAGCATGATTA	ssp-miR167b	10	3	0	0	13
	TGAAGCTGCCAGCATGCTCTA	bdi-miR167b	10	3	0	0	13
	TGAAGCTGTTAGCATGATCTA	bdi-miR167b	10	3	0	0	13
	TGAAGCTACCAGCATGATCTA	bdi-miR167b	5	0	3	0	8
	TGAAGCTGCCAGCACGATCTA	bdi-miR167b	5	0	3	0	8
	TGAAGCTGCCAGCATGGTCTA	bdi-miR167b	3	0	5	0	8
	TGAAGCCGCCAGCATGATCTA	bdi-miR167b	4	0	3	0	7
	CGAAGCTGCCAGCATGATCTA	bdi-miR167b	3	0	3	0	6
	TGAAGCTCCCAGCATGATCTA	bdi-miR167b	5	1	0	0	6
	TGAAGCTGCCAGCATGATCCA	ssp-miR167b	3	0	3	0	6
	CTGAAGCTGCCAGCATGATCTA	bdi-miR167b	3	2	0	0	5
	GAAGCTGCCAGCATGATCTAA	bna-miR167b	3	0	2	0	5
	TGAAGCTGCCAACATGATCTA	ptc-miR167h	3	0	2	0	5
	TGAAGCTGCCAGCGTGATCTA	bdi-miR167b	2	0	3	0	5
	TAAAGCTGCCAGCATGATCTA	bdi-miR167b	2	0	2	0	4
	TGAAACTGCCAGCATGATCTA	bdi-miR167b	3	0	1	0	4
	TGAAGCTGCCAGCATAATCTA	bdi-miR167b	2	0	2	0	4
	TGAAGCTGCCAGTATGATCTA	bdi-miR167b	2	0	2	0	4
	TGAAGCTGTCAGCATGATCTTA	tcc-miR167c	3	1	0	0	4
	TGAAGCTGCTAGCATGATCTTA	tcc-miR167c	2	1	0	0	3
miR168	TCGCTTGGTGCAGGTCGGGAA	tcc-miR168	2071	1201	34	87	3393
	TCGCTTGGTGCAGGTCGGGAT	tcc-miR168	34	25	0	0	59
	TCGCTTGGTGCAGGTCGGGAAC	tcc-miR168	24	30	0	0	54
	TCGCTTGGTGCAGGTCGGGA	tcc-miR168	9	16	4	0	29
	CGCTTGGTGCAGGTCGGGAAC	tcc-miR168	8	6	0	0	14
	TCGCTTGGTGCAGGTCGGGAAT	tcc-miR168	8	4	0	0	12
	TCGCTTGGTGCAGGTCGGGAC	tcc-miR168	4	4	0	0	8
	CGCTTGGTGCAGGTCGGGAA	tcc-miR168	4	3	0	0	7
	TCGCTTGGGGCAGGTCGGGAA	tcc-miR168	2	2	0	0	4
	TCGCTTGGTGCAGGCCGGGAA	tcc-miR168	3	1	0	0	4
	TCGCTTGGTGCAGGGCGGGAA	tcc-miR168	3	1	0	0	4
	TCGCTTGGCGCAGGTCGGGAA	tcc-miR168	2	1	0	0	3
	TTGCTTGGTGCAGGTCGGGAA	tcc-miR168	2	1	0	0	3
miR169	CAGCCAAGGATGACTTGCCGG	bdi-miR169f	0	0	139	3	142
	TAGCCAGGGATGACTTGCCT	tcc-miR169g	0	1	9	2	12
	TAGCCAAGGATGACTTGCCCG	ptc-miR169w	0	0	3	2	5
miR171	TTGAGCCGCGTCAATATCTCC	ctr-miR171	72	127	48	7	254
	TGATTGAGCCGCGCCAATATC	tcc-miR171a	20	0	67	75	162
	TGAGCCGAACCAATATCACTC	sbi-miR171f	3	1	23	97	124
	TGATTGAGCCGCGCCAATATG	tcc-miR171a	0	0	21	26	47
	CGAGCCGAACCAATATCACTC	sbi-miR171f	0	8	31	0	39
	TGATTGAGCCGCGCCAATAT	tcc-miR171a	0	0	10	11	21
	TTGAGCCGTGCCAATATCACG	tae-miR171b	2	0	16	0	18
	TTGAGCCGCGCCAATATCACT	vvi-miR171f	0	4	2	2	8
	TTGAGCCGTGCCAATATCACA	zma-miR171f	0	4	0	3	7
	TGATTGAGCCGCGCCAATAAG	tcc-miR171a	0	0	3	2	5
	GATTGAGCCGCGCCAATATC	tcc-miR171c	0	0	2	2	4
	TGAGCCGCGTCAATATCTCC	ctr-miR171	0	1	3	0	4
	TTGAGCCGCGTCAATATCTC	ctr-miR171	1	0	1	0	2
miR172	AGAATCTTGATGATGCTGCAT	bdi-miR172a	2725	83	740	247	3795
	AGAATCTTGATGATGCTGCAG	aly-miR172d	2	17	607	63	689
	GGAATCTTGATGATGCTGCAT	bdi-miR172b	11	0	70	35	116
	AGAATCTTGATGATGCTGCAGT	aly-miR172d	0	0	34	4	38
	AGAATCTTGATGATGCTGCATT	bdi-miR172a	10	0	20	6	36
	AGAATCTTGATGATGCTGCA	bdi-miR172a	13	0	13	3	29
	GAATCTTGATGATGCTGCAT	bdi-miR172b	10	0	3	0	13
	GGAATCTTGATGATGCTGCAG	csi-miR172c	0	0	11	2	13
	AGAATCTTGATGATGCTGCATA	bdi-miR172a	6	0	3	0	9
	GAGAATCTTGATGATGCTGCA	ata-miR172	1	0	2	0	3
miR319	TTGGACTGAAGGGAGCTCCT	tcc-miR319	0	0	13	42	55
	CTTGGACTGAAGGGAGCTCCT	tcc-miR319	0	0	9	29	38
	TTGGACTGAAGGGAGCTCCTC	tcc-miR319	0	2	1	0	3
miR390	AAGCTCAGGAGGGATAGCGCC	bdi-miR390b	9	20	375	3	407
	AAGCTCAGGAGGGATAGCGCCA	bdi-miR390b	0	1	2	0	3
miR393	TCCAAAGGGATCGCATTGATCT	ghr-miR393	3	1	11	0	15
	TCCAAAGGGATCGCATTGATT	bdi-miR393b	2	0	1	0	3
miR394	TTGGCATTCTGTCCACCTCC	bdi-miR394	5	4	64	9	82
	TTTGGCATTCTGTCCACCTCC	bdi-miR394	0	0	41	4	45
	TTGGCATTCTGTCCACCTTT	bdi-miR394	0	0	19	5	24
miR395	CTGAAGTGTTTGGGGGAACTC	tcc-miR395b	29	4	325	70	428
	CTGAAGTGTTTGGGGGAACCC	tcc-miR395b	0	0	26	3	29
	ACTGAAGTGTTTGGGGGAACT	tcc-miR395b	3	0	12	0	15
	CTGAAGTGTTTGGGGGAACT	tcc-miR395b	0	0	9	3	12
	TGAAGTGTTTGGGGGAACTC	bdi-miR395n	0	0	1	6	7
miR396	TTCCACAGCTTTCTTGAACTG	ssp-miR396	82	58	8423	4687	13250
	TTCCACAGCTTTCTTGAACTT	bdi-miR396e	109	11	2760	1205	4085
	TTCCACAGCTTTCTTGAACAG	ssp-miR396	265	202	2019	1344	3830
	TTCCACGGCTTTCTTGAACTG	ptc-miR396f	49	2	247	241	539
	TCCACAGCTTTCTTGAACTG	ssp-miR396	0	0	161	62	223
	CCACAGCTTTCTTGAACTGCA	ssp-miR396	0	0	105	36	141
	TTCCACAGCTTTCTTGAACT	ssp-miR396	3	0	93	32	128
	TCCACAGCTTTCTTGAACTT	bdi-miR396e	1	0	52	26	79
	TCCACAGCTTTCTTGAACAG	ssp-miR396	2	0	31	16	49
	TTCCACAGCTTTCTTGAACA	ssp-miR396	2	0	31	15	48
	TTCCACAGCTTTCTTGAACTGC	ssp-miR396	0	0	33	15	48
	TTCCACGGCTTTCTTGAACT	tcc-miR396d	4	0	24	15	43
	TTCCACAGCTTTCTTGAACTTT	bdi-miR396e	3	0	17	5	25
	TTCCACAGCCTTCTTGAACTG	ssp-miR396	0	0	14	9	23
	TTCCACAGCTTTCTTGAACTA	pab-miR396a	0	0	13	8	21
	TTCCACAGCTTTCTTGAACTC	ssp-miR396	0	0	11	8	19
	TTCCACAGCTTCCTTGAACTG	ssp-miR396	0	0	12	6	18
	TTCCACAGCTTTCTTGAATT	ssp-miR396	0	0	13	5	18
	CTCCACAGCTTTCTTGAACTG	ssp-miR396	0	0	11	6	17
	TTCCACAGCTTTCTTGGACTG	ssp-miR396	0	0	9	8	17
	TTCCACAGCTTTCTTGAACAT	ssp-miR396	1	0	11	4	16
	TTCCGCAGCTTTCTTGAACTG	ssp-miR396	0	0	7	6	13
	TTCCACAGCTTTCTTGAACCG	ssp-miR396	0	0	7	5	12
	TTCCACGGCTTTCTTGAACTGT	ptc-miR396f	0	0	9	3	12
	TCCACAGCTTTCTTGAACTGC	ssp-miR396	0	0	8	3	11
	TTCCACAGCTTTCCTGAACTG	ssp-miR396	0	0	6	5	11
	TTCCACATCTTTCTTGAACTG	ssp-miR396	0	0	5	6	11
	TCCACGGCTTTCTTGAACTG	ptc-miR396f	0	0	6	4	10
	TCCCACAGCTTTCTTGAACTG	ssp-miR396	0	0	6	4	10
	TTCCACAGCTTTCTCGAACTG	ssp-miR396	0	0	6	4	10
	TCCACGGCTTTCTTGAACTGT	ptc-miR396f	0	0	6	3	9
	TTCCACAGCCTTCTTGAACTT	bdi-miR396e	0	0	6	1	7
	TTCCACAGCTTTCTTGAACAC	ssp-miR396	0	0	3	4	7
	TTCCACAGCTTTCTTGAACTTA	bdi-miR396e	3	0	4	0	7
	CTCCACAGCTTTCTTGAACTT	bdi-miR396e	0	0	4	2	6
	TTCCACAGCTTTCTTGAACTGA	ssp-miR396	1	0	5	0	6
	TTCCATAGCTTTCTTGAACTG	ssp-miR396	0	0	4	2	6
	TTCCGCAGCTTTCTTGAACTT	bdi-miR396e	0	0	4	2	6
	TTCCACAGCTTTCTTAAACTG	ssp-miR396	0	0	4	1	5
	TTCCACAGCTTTCTTGGACTT	bdi-miR396e	0	0	3	1	4
	TCCCACAGCTTTCTTGAACTT	bdi-miR396e	0	0	2	1	3
	TTCCACAGCTTTCTTGAACGG	ssp-miR396	0	0	2	1	3
	TTCCACGGCTTTCTTGAACAG	tcc-miR396d	0	0	1	1	2
miR397	TTGAGTGCAGCGTTGATGAAA	bdi-miR397b	2	67	0	0	69
miR398	TGTGTTCTCAGGTCGCCCCTG	bdi-miR398c	2	40	0	0	42
	TGTGTTCTCAGGTCACCCCTT	tcc-miR398b	0	0	22	17	39
miR399	TGCCAAAGGAGATTTGCTCGG	vvi-miR399d	2182	58	8	97	2345
	TGCCAAAGGAGAATTGCCCTG	bdi-miR399b	110	1	119	336	566
	TGCCAAAGGAGAGTTGCCCTG	tcc-miR399i	20	2	23	40	85
	TGCCAAAGGAGAGTTGCCCTT	tcc-miR399i	0	0	4	7	11
	GCCAAAGGAGATTTGCTCGG	vvi-miR399d	6	0	0	2	8
	TGCCAAAGGAGAATTGCCCT	bdi-miR399b	3	0	0	3	6
	GCCAAAGGAGAATTGCCCTG	bdi-miR399b	0	0	2	3	5
miR403	TTAGATTCACGCACAAACTCG	tcc-miR403b	35	24	13	22	94
	TGTTAGATTCACGCACAAACT	tcc-miR403b	0	0	2	2	4
miR408	ATGCACTGCCTCTTCCCTGGC	csi-miR408	5	309	0	0	314
	TGCACTGCCTCTTCCCTGGCT	smo-miR408	1	35	0	0	36
Non-conserved miRNAs
miR2111	TAATCTGCATCCTGAGGTTTA	tcc-miR2111	2	4	1	0	7
miR3627	TCGCAGGAGAGATGGCACTA	vvi-miR3627	12	5	2	6	25
miR4376	TACGCAGGAGAGATGACGCCG	gma-miR4376	2228	2	1	4	2235
miR473	ACTCTCCCTCAAGGGCTTCGAC	csi-miR473	0	2	30	24	56
miR477	ACTCTCCCTCAAGAGCTTCTC	csi-miR477b	0	0	16	8	24
miR482	TCTTTCCTAACCCTCCCATTCC	pab-miR482c	9	31	677	483	1200
	TTCCCAAGCCCGCCCATTCCTA	mdm-miR482	62	223	450	309	1044
	TCTTTCCTATCCCTCCCATTCC	csi-miR482a	5	12	471	466	954
	CTTTCCTAACCCTCCCATTCC	pab-miR482c	0	0	13	10	23
	TCCCAAGCCCGCCCATTCCTA	mdm-miR482	0	0	12	10	22
	TTCCCAAGCCCGCCCATTCCT	mdm-miR482	0	10	3	3	16
	TTCCCAAGCCCGCCCATTCC	mdm-miR482	0	2	2	2	6
miR535	TGACGACGAGAGAGAGCACGC	pab-miR535	8136	13171	45	6	21358
	TGACAACGAGAGAGAGCACGC	pab-miR535	261	791	236	101	1389
	TGACGACGAGAGAGAGCACGCT	pab-miR535	426	502	0	0	928
	TGACAAGGAGAGAGAGCACGC	pab-miR535	5	398	2	1	406
	TGACGACGAGAGAGAGCACG	pab-miR535	57	101	2	0	160
	TGACAACGAGAGAGAGCACG	pab-miR535	1	4	13	3	21
	CTGACGACGAGAGAGAGCACGC	pab-miR535	7	8	0	0	15
	TGACGACGAGAGAGAGAACGC	pab-miR535	6	6	0	0	12
	TGACGACGAGAGAGAGCACGT	pab-miR535	4	7	0	0	11
	GACAACGAGAGAGAGCACGC	pab-miR535	0	2	6	0	8
	TGACGACGAGAGAGAGCACGA	pab-miR535	3	5	0	0	8
	TGACGACGCGAGAGAGCACGC	pab-miR535	3	5	0	0	8
	TGACGACGAGAGAGAGCACGCA	pab-miR535	3	4	0	0	7
	TGACGACGAGAGAGAGCACGCC	pab-miR535	2	4	0	0	6
	TGACGACGAGAGAGAGTACGC	pab-miR535	3	3	0	0	6
	TGACGACGACAGAGAGCACGC	tcc-miR535	2	3	0	0	5
	TGACGACGATAGAGAGCACGC	tcc-miR535	2	3	0	0	5
	TGACGACGGGAGAGAGCACGC	pab-miR535	2	3	0	0	5
	TGACAACGAGAGAGAGCACGCT	pab-miR535	2	2	0	0	4
	TGACTACGAGAGAGAGCACGC	pab-miR535	1	2	0	0	3
miR827	TTAGATGACCATCAACGAACA	ptc-miR827	493	61	64	63	681
	TTAGATGACCATCAACGAACT	ptc-miR827	11	1	1	0	13
	TAGATGACCATCAACGAACA	ptc-miR827	0	0	2	3	5
	TTAGATGACCATCAACGAAC	ptc-miR827	3	0	0	2	5
miR828	TCTTGCTCAAATGAGTATTCCA	vvi-miR828a	0	0	219	39	258
	CTTGCTCAAATGAGTATTCCA	vvi-miR828a	0	0	10	1	11
miR858	TTCGTTGTCTGTTCGACCTGA	aly-miR858	12	128	58	1298	1496
	TTCGTTGTCTGTTCGACCTTG	aly-miR858	48	48	21	28	145
	CTCGTTGTCTGTTCGACCTTG	aly-miR858	22	4	38	14	78
	TCGTTGTCTGTTCGACCTTGA	aly-miR858	2	0	8	2	12
	TTCGTTGTCTGTTCGACCTTGA	aly-miR858	3	3	0	0	6
	TCGTTGTCTGTTCGACCTTG	aly-miR858	0	0	3	2	5
	TTCGTTGTCTGTTCGACCTTGT	aly-miR858	2	1	0	0	3

## Sheet: S4
Table S4 Read length distribution in each conserved miRNA family
MiRNA family	Length	Normalized reads
		Leaf	Root	Flower	Fruit	Total
miR156	20	933	107004	552	44	108533
	21	3161	52318	2065	140	57684
	22	10	167	22	0	199
miR159	20	330	436	269	203	1238
	21	594	1000	3453	6631	11678
	22	37	63	21	46	167
miR160	20	0	0	0	0	0
	21	8	38	22	11	79
	22	0	0	0	0	0
miR162	20	0	0	25	12	37
	21	226	76	907	341	1550
	22	1	0	14	3	18
miR164	20	9	15	0	7	31
	21	672	845	99	413	2029
	22	3	2	0	0	5
miR165/166	20	145	82	6	10	243
	21	18185	10401	265	376	29227
	22	63	34	0	0	97
miR167	20	106	27	144	15	292
	21	13173	2561	4351	257	20342
	22	7280	2150	1937	423	11790
miR168	20	13	19	4	0	36
	21	2129	1242	34	87	3492
	22	32	34	0	0	66
miR169	20	0	1	9	2	12
	21	0	0	142	5	147
	22	0	0	0	0	0
miR171	20	1	1	16	13	31
	21	97	144	211	212	664
	22	0	0	0	0	0
miR172	20	23	0	16	3	42
	21	2739	100	1430	347	4616
	22	16	0	57	10	83
miR319	20	0	0	13	42	55
	21	0	2	10	29	41
	22	0	0	0	0	0
miR390	20	0	0	0	0	0
	21	9	20	375	3	407
	22	0	1	2	0	3
miR393	20	0	0	0	0	0
	21	2	0	1	0	3
	22	3	1	11	0	15
miR394	20	5	4	83	14	106
	21	0	0	41	4	45
	22	0	0	0	0	0
miR395	20	0	0	10	9	19
	21	32	4	363	73	472
	22	0	0	0	0	0
miR396	20	12	0	411	175	598
	21	506	273	13719	7614	22112
	22	7	0	68	23	98
miR397	20	0	0	0	0	0
	21	2	67	0	0	69
	22	0	0	0	0	0
miR398	20	0	0	0	0	0
	21	2	40	22	17	81
	22	0	0	0	0	0
miR399	20	9	0	2	8	19
	21	2312	61	154	480	3007
	22	0	0	0	0	0
miR403	20	0	0	0	0	0
	21	35	24	15	24	98
	22	0	0	0	0	0
miR408	20	0	0	0	0	0
	21	6	344	0	0	350
	22	0	0	0	0	0

## Sheet: S5
Table S5 Detailed list of novel and candidate miRNAs found in apple
MiRNA name	Sequence	Contig	Length	Strand	Match position	Match quanity	Star sequence	Normalized reads
								ALE	ARO	AFL	AFR	Total
miRC1	ACAGGGAAGAGGTAGAGCATG	MDC006505.260	21	-	3797	3	ATGCACTGCCTCTTCCCTGGC	1090.64	23246	0	12.1167	24348.8
miRC1	ACAGGGAAGAGGTAGAGCATG	MDC006859.349	21	-	17398	3		1090.64	23246	0	12.1167	24348.8
miRC1	ACAGGGAAGAGGTAGAGCATG	MDC016595.160	21	+	1339	3	ATGCACTGCCTCTTCCCTGGC	1090.64	23246	0	12.1167	24348.8
miRC2	ACCTAGCTCTGATACCATGAA	MDC018599.370	21	+	9369	1	TGTGGTATCAGGACTATGTTA	893	261	5364	1823	8341
miRC3	CTACCGATGCCACTAAGTCCCA	MDC017130.228	22	+	6809	3	GGACTTAGTAGCTCGGTGA	266.084	247.067	1567.04	670.98	2751.17
miRC3	CTACCGATGCCACTAAGTCCCA	MDC019300.125	22	-	1308	3	GGACTTAGTTGCTCGGTGAGA	266.084	247.067	1567.04	670.98	2751.17
miRC3	CTACCGATGCCACTAAGTCCCA	MDC019300.66	22	-	1894	3	GGACTTAGTTGCTCGGTGA	266.084	247.067	1567.04	670.98	2751.17
miRC4	TGTTATATTGTCAGATTGTCA	MDC019554.272	21	-	10154	2	ACAGTCTGACAATATAACGTG	1034.85	501.895	5.94984	0	1542.7
miRC4	TGTTATATTGTCAGATTGTCA	MDC017840.207	21	+	3677	2	CAGTCTGACAATATAACGTGC	1034.85	501.895	0	0	1536.75
miRC5	AATGGAAGGGTAGGAAAGAAG	MDC006350.123	21	-	2997	1	TCTTTCCTATCCCTCCCATTCC	1021.44	324.31	144.284	0	1490.03
miRC6a	TCCTCTTGGTGATCGCCCTGT	MDC009272.709	21	-	4184	3	AGGGTGATTAACAAAGGGATG	359.492	278.92	335.918	319.31	1293.64
miRC6a	TCCTCTTGGTGATCGCCCTGT	MDC009272.711	21	-	1281	3		359.492	278.92	335.918	319.31	1293.64
miRC6a	TCCTCTTGGTGATCGCCCTGT	MDC025804.16	21	-	2961	3	AGGGTGATTACCAAGGTGATG	359.492	278.92	335.918	319.31	1293.64
miRC6b	TCCTCTTGGTGATCGCCCTGC	MDC006081.961	21	-	466	5	AGGGTGGTTACCAATGGGATG	121.796	217.635	0	45.6158	385.047
miRC6b	TCCTCTTGGTGATCGCCCTGC	MDC006416.180	21	-	817	5	AGGGTGGTTACCAATGGGATG	121.796	217.635	0	45.6158	385.047
miRC6b	TCCTCTTGGTGATCGCCCTGC	MDC009272.295	21	+	602	5		121.796	217.635	0	45.6158	385.047
miRC6b	TCCTCTTGGTGATCGCCCTGC	MDC009272.679	21	-	846	5	AGGGTGGTTACCAATGGGATG	121.796	217.635	0	45.6158	385.047
miRC6b	TCCTCTTGGTGATCGCCCTGC	MDC027090.15	21	+	1078	5	AGGGTGGTTACCAATGGGATG	121.796	217.635	0	45.6158	385.047
miRC7	TTATACAGAGAAATCACGGTCG	MDC009778.59	22	-	4735	3	ACCGTGTTTTTCTGTATAAAG	510.824	624.156	108.089	26.6567	1269.73
miRC7	TTATACAGAGAAATCACGGTCG	MDC022484.54	22	-	221	3	ACCGTGTTTTTCTGTATAAAG	510.824	624.156	108.089	26.6567	1269.73
miRC8	AAGAGCGGGATGTGTAAAAGG	MDC001018.301	21	+	2490	2	CTTTTACCTATCCCATTCTGT	247.82	0	0	0	247.82
miRC8	AAGAGCGGGATGTGTAAAAGG	MDC010449.276	21	+	9302	2	CTTTTACCTATCCCATTCTGT	247.82	0	0	0	247.82
miRC9	TCTGTCGTGGGTGAGATGGTGC	MDC011178.406	22	-	16699	1	TTCATCTCTCCTCGACAGAAG	137.347	89.9723	0	3.56373	230.883
miRC10	GAATTCCTTCTCCTCTCCTTT	MDC026449.10	21	-	340	1	AGGAGGGAGAGAGGGTTTTAC	0	0	166.1	7.27002	173.37
miRC11	CACCAATATCAACTTTATTTG	MDC005581.168	21	+	2657	2	AATAAAGTTGATATTGGTGTG	6	12	44	38	100
miRC11	CACCAATATCAACTTTATTTG	MDC001716.95	21	+	7475	2	AATAAAGTTGATATTGGTGTG	6	12	44	38	100
miRC12	TCTGTCGAAGGTGAGATGGTGC	MDC003092.251	22	+	8878	2	TTCATCCCTCCTCGACTGAAG	9.60177	63.5208	0	0	73.1226
miRC12	TCTGTCGAAGGTGAGATGGTGC	MDC003092.253	22	+	6600	2	TTCATCCCTCCTCGACTGAAG	9.60177	63.5208	0	0	73.1226
miRC13	ATCCAACGAAGCAGGAGCTGA	MDC009318.175	21	+	3805	1	AGCTGCTGACTCGTTGGTTCA	0	0	18.3453	41.6244	59.9697
miRC14	CGAACTTATTGCAACTAGCTT	MDC008558.180	21	+	6507	1	CAAGCTAGTTGTAATAAGTTC	24.3697	0	13.1392	0	37.5089
miRC15	AAAGTATCAAGGAGCGCAAAG	MDC014075.204	21	-	26060	1	TTGCGTTCCACTGATTCTTTCG	8.245	8.19624	8.67684	1.71059	26.8287
miRC16	CATCTGGGTCGTTCAAATTTA	MDC009589.307	21	-	1975	3	AATTTGAACGGCCCAGATGGG	10.0714	11.7976	0	0	21.869
miRC16	CATCTGGGTCGTTCAAATTTA	MDC016571.174	21	+	3713	3	AATTTGAACGGCCCAGATGGG	10.0714	11.7976	0	0	21.869
miRC16	CATCTGGGTCGTTCAAATTTA	MDC025620.10	21	+	649	3	AGTTTGAACGGCCCAGATGGA	10.0714	11.7976	0	0	21.869
miRC17	ATCATGCGATCCCTTCGGACG	MDC005391.194	21	+	11429	3	TCCAAAGGGATCGCATTGATCT	11.0629	0	0	0	11.0629
miRC17	ATCATGCGATCCCTTCGGACG	MDC005391.195	21	+	349	3	TCCAAAGGGATCGCATTGATCT	11.0629	0	0	0	11.0629
miRC17	ATCATGCGATCCCTTCGGACG	MDC019461.80	21	+	15051	3	TCCAAAGGGATCGCATTGATCT	11.0629	0	0	0	11.0629
miRC18	ATACTCATCGAATTTGTCATA	MDC012422.128	21	+	849	2	TGACAAATTGGATGAGTATTC	3.18319	0	4.46238	0	7.64557
miRC18	ATACTCATCGAATTTGTCATA	MDC021812.77	21	-	16858	2	CACTCTGACAAATTGGATGAG	3.18319	0	4.46238	0	7.64557
miRC19	TGGGATGTTGGTATGGTTCAA	MDC016463.170	21	-	5187	1	GAGCCGTGCCAATATCACAGT	0	7.14066	0	0	7.14066
miRC20	TGAAGAGAAGAGCGTTGTTTGG	MDC001494.456	22	-	33010	2	TGACAGCCTCTTCTTCTCATG	6.41857	0	0	0	6.41857
miRC20	TGAAGAGAAGAGCGTTGTTTGG	MDC013464.188	22	+	2258	2	TGACAGCCTCTTCTTCTCATG	6.41857	0	0	0	6.41857
miRC21	ATCATTAACACTTAATAACGA	MDC006081.432	21	+	219	1	TTATTAAGTGTTAATGATTGG	0	0	0	1.99569	1.99569
miRC22	CCATATGTCCCTCCATATACT	MDC016302.308	21	+	5368	1	No star found	0	0	72.3897	7.55511	79.9448
miRC23	AATGATGATCAAACAACCCTT	MDC020884.221	21	+	4086	1	No star found	0	0	45.6154	1.99569	47.6111
miRC24	TGAACTTGGCTGAATGTGGACT	MDC001394.253	22	-	378	2	No star found	21.5518	18.752	0	0	40.3038
miRC24	TGAACTTGGCTGAATGTGGACT	MDC001394.350	22	+	4731	2	No star found	21.5518	18.752	0	0	40.3038
miRC25	TTTCGGAACCACTTACACCCA	MDC017130.228	21	+	9764	1	No star found	0	0	23.5514	0	23.5514
miRC26	TCCCCAAAACCCCTCATTCCAA	MDC017130.228	22	+	9967	0	No star found	0	0	14.8746	0	14.8746
miRC27	TTGCCAAAGGAGATCTGCTCAG	MDC019485.283	22	-	7997	2	No star found	6.47076	0	0	5.84452	12.3153
miRC28	TGCATTTGCACCTGCACTTGT	MDC007946.169	21	-	672	1	No star found	0	0	8.92475	2.56589	11.4906
miRC39	CAAAGCTTTTAATATCAGTCGA	MDC018873.313	22	-	10447	4	No star found	0	0	4.71029	5.70197	10.4123
miRC30	TCCCTCAAGGGCTTCCAATATT	MDC004268.215	22	+	9006	1	No star found	0	0	0	9.5508	9.5508
miRC31	TCCATAATTTTTCCAGATCAA	MDC005072.383	21	+	9885	2	No star found	0	0	8.42893	0	8.42893
miRC32	TGGTTTGGTTGGAAAACGGCT	MDC006935.286	21	-	27531	6	No star found	0	6.51973	0	0	6.51973
miRC32	TGGTTTGGTTGGAAAACGGCT	MDC010077.377	21	-	4558	6	No star found	0	6.51973	0	0	6.51973
miRC32	TGGTTTGGTTGGAAAACGGCT	MDC015760.248	21	-	5247	6	No star found	0	6.51973	0	0	6.51973
miRC32	TGGTTTGGTTGGAAAACGGCT	MDC015809.231	21	-	4394	6	No star found	0	6.51973	0	0	6.51973
miRC33	AATTAGGCTGGCATTAGACAA	MDC009589.310	21	+	3312	2	No star found	6.47076	0	0	0	6.47076
miRC33	AATTAGGCTGGCATTAGACAA	MDC009589.320	21	+	6342	2	No star found	6.47076	0	0	0	6.47076
miRC34	TGGTGATAGGATAGTTGGAAG	MDC010150.221	21	-	29453	1	No star found	6.31421	0	0	0	6.31421
miRC35	TACTGTTATAATGGCATTCCC	MDC001086.52	21	+	12332	1	No star found	5.42709	0	0	0	5.42709
miRC36	CTCAATTTGAACGCGTGGCTA	MDC015454.116	21	+	3773	2	No star found	0	5.27788	0	0	5.27788
miRC37	TGGCCTTGGTGGAAGAGATCC	MDC000614.265	21	-	5670	15	No star found	0	3.78765	0	0	3.78765
miRC37	TGGCCTTGGTGGAAGAGATCC	MDC011433.387	21	-	9452	15	No star found	0	3.78765	0	0	3.78765
miRC37	TGGCCTTGGTGGAAGAGATCC	MDC012039.280	21	-	36010	15	No star found	0	3.78765	0	0	3.78765
miRC37	TGGCCTTGGTGGAAGAGATCC	MDC013874.469	21	-	13657	15	No star found	0	3.78765	0	0	3.78765
miRC37	TGGCCTTGGTGGAAGAGATCC	MDC015646.206	21	-	32405	15	No star found	0	3.78765	0	0	3.78765
miRC37	TGGCCTTGGTGGAAGAGATCC	MDC016472.111	21	-	4859	15	No star found	0	3.78765	0	0	3.78765
miRC38	TGGGCCTGGTCAGGAGGATCC	MDC018501.179	21	-	2535	16	No star found	0	3.60138	0	0	3.60138
miRC38	TGGGCCTGGTCAGGAGGATCC	MDC018580.433	21	+	345	16	No star found	0	3.60138	0	0	3.60138
miRC39	TTAAATACAAGCAGGAGCTCT	MDC011810.169	21	+	42284	1	No star found	0	3.16673	0	0	3.16673
miRC40	CACCTGGGACTTGCAGCCATG	MDC009540.166	21	+	1015	2	No star found	2.97446	0	0	0	2.97446
miRC41	CATCCGAATTACCAATAACTG	MDC009746.72	21	+	18725	1	No star found	0	0	2.72701	0	2.72701
miRC42	ATAGATGGAAGCTACCAACCC	MDC013676.252	21	+	6707	1	No star found	0	0	0	2.56589	2.56589

## Sheet: S6
Table S6 Targets of apple miRNAs (or families)
MiRNA	Target	ASa	RN_readsb	Categoryc	Target gene annotation
			(TPB)
Conserved targets for conserved miRNAs
miR156	MDP0000119458	1	40.81	2	Squamosa promoter-binding-like protein
miR156	MDP0000146640	1	112.47	0	Squamosa promoter-binding-like protein
miR156	MDP0000171877	1	40.81	2	Squamosa promoter-binding-like protein
miR156	MDP0000176265	1	5.44	4	Squamosa promoter-binding-like protein
miR156	MDP0000193702	1	40.81	2	Squamosa promoter-binding-like protein
miR156	MDP0000246046	1	40.81	2	Squamosa promoter-binding-like protein
miR156	MDP0000297978	1	43.54	2	Squamosa promoter-binding-like protein
miR156	MDP0000589558	0.5	112.47	0	Squamosa promoter-binding-like protein
miR156	MDP0000778465	1	112.47	0	Squamosa promoter-binding-like protein
miR159	MDP0000147309	4.5	457.13	0	Transcription factor GAMYB
miR164	MDP0000121265	2.5	2674.73	0	NAC domain-containing protein
miR164	MDP0000298182	2	29.93	2	NAC domain-containing protein
miR164	MDP0000528658	2	29.93	2	NAC domain-containing protein
miR164	MDP0000911724	2.5	2674.73	0	NAC domain-containing protein
miR165/166	MDP0000005879	3	4.99	3	Homeobox-leucine zipper protein
miR165/166	MDP0000050082	3	47.16	2	Homeobox-leucine zipper protein
miR165/166	MDP0000126553	3	4.99	3	Homeobox-leucine zipper protein
miR165/166	MDP0000251484	2.5	4.99	3	Homeobox-leucine zipper protein
miR165/166	MDP0000313059	2.5	4.99	3	Homeobox-leucine zipper protein
miR165/166	MDP0000426630	3	212.24	0	Homeobox-leucine zipper protein
miR165/166	MDP0000943529	3	47.16	2	Homeobox-leucine zipper protein
miR167	MDP0000137461	4	62.58	2	Auxin response factor
miR167	MDP0000153538	5	65.3	2	Auxin response factor
miR167	MDP0000232417	5	65.3	2	Auxin response factor
miR167	MDP0000268306	5	65.3	2	Auxin response factor
miR167	MDP0000319957	5	65.3	2	Auxin response factor
miR167	MDP0000550049	4	62.58	2	Auxin response factor
miR168	MDP0000161046	0	32.65	2	Argonaute protein
miR171	MDP0000151144	2.5	16.33	3	Scarecrow-like protein
miR171	MDP0000784909	2.5	16.33	3	Scarecrow-like protein
miR172	MDP0000130802	3	21.77	2	Ethylene-responsive transcription factor RAP
miR172	MDP0000181606	2	19.05	3	Ethylene-responsive transcription factor RAP
miR172	MDP0000200319	3	27.21	0	Floral homeotic protein APETALA
miR172	MDP0000281079	3	212.24	0	Ethylene-responsive transcription factor RAP
miR172	MDP0000285955	3	212.24	0	Ethylene-responsive transcription factor RAP
miR172	MDP0000296716	2	19.05	2	Ethylene-responsive transcription factor RAP
miR319	MDP0000243495	3	16.33	2	Transcription factor TCP4
miR319	MDP0000184743	3	16.33	2	Transcription factor TCP4
miR390	CN490861(TAS3-1, EST)d				MdTAS3-1
miR390	CN928184(TAS3-2, EST)d				MdTAS3-2
miR393	MDP0000203334	2.5	2.72	3	Auxin signaling F-box protein
miR393	MDP0000268652	2.5	2.72	3	Auxin signaling F-box protein
miR393	MDP0000469943	2.5	2.72	3	Auxin signaling F-box protein
miR395	MDP0000121656	3.5	225.84	2	Bifunctional 3'-phosphoadenosine 5'-phosphosulfate synthase
miR395	MDP0000263161	3.5	225.84	2	Bifunctional 3'-phosphoadenosine 5'-phosphosulfate synthase
miR396	MDP0000125282	3.5	2.72	4	Growth regulating factor (GRF)
miR396	MDP0000204597	4	32.65	0	Growth regulating factor (GRF)
miR396	MDP0000215583	3.5	2.72	4	Growth regulating factor (GRF)
miR396	MDP0000274400	3	734.67	0	Growth regulating factor (GRF)
miR396	MDP0000276970	3.5	527.87	0	Growth regulating factor (GRF)
miR396	MDP0000808163	3	21.77	0	Growth regulating factor (GRF)
Tas3-siRNA	MDP0000179650	1	24.49	2	Auxin response factor
Tas3-siRNA	MDP0000412781	2	59.86	2	Auxin response factor
Tas3-siRNA	MDP0000173151	1	24.49	2	Auxin response factor
Other non-conserved targets for conserved miRNAs
miR319	MDP0000296691	4.5	2.72	4	GDP-mannose 3,5-epimerase
miR319	MDP0000951479	4.5	2.72	4	GDP-mannose 3,5-epimerase
miR396	MDP0000454027	4	5.44	4	IAA-amino acid hydrolase ILR1-like 6
miR396	MDP0000221292	4.5	5.44	3	Probable replication factor C subunit 1
miR396	MDP0000222627	4.5	5.44	3	Replication factor C subunit 1
miR396	MDP0000292667	4.5	5.44	3	Replication factor C subunit 1
miR396	MDP0000214891	4.5	168.7	2	TIR-NB-LRR resistance protein
miR399	MDP0000253476	4	21.77	3	Unknown
Targets for other known miRNAs
miR2111	MDP0000416146	4	17.69	2	Unknown
miR3627	MDP0000941000	4	27.21	2	Amino acid transporter
miR535	MDP0000185769	4	27.21	3	Cysteine protease
miR828	MDP0000124555	1	69205.6	0	MYB transcription factor
miR828	MDP0000578193	1	38.09	2	MYB transcription factor
miR828	MDP0000931057	3	2155.02	0	MYB transcription factor
miR828	MDP0000261265	4	549.64	0	MYB transcription factor
miR828	CN490819 (TAS4, EST)	2.5	2065.23	0	Uncoding mRNA
miR858	MDP0000140609	3	1379.54	0	MYB transcription factor
miR858	MDP0000184538	3	1379.54	0	MYB transcription factor
miR858	MDP0000226215	3	1379.54	0	Anthocyanin regulatory C1 protein(or MYB)
miR858	MDP0000253904	3	1379.54	0	Anthocyanin regulatory C1 protein(or MYB)
miR858	MDP0000318013	3	0.99	3	MYB transcription factor
miR858	MDP0000437717	3	142.47	2	Anthocyanin regulatory C1 protein(or MYB)
miR858	MDP0000887107	3	1379.54	0	MYB transcription factor
miR858	MDP0000031172	3.5	142.47	0	Anthocyanin regulatory C1 protein(or MYB)
miR858	MDP0000157940	3.5	227.15	2	MYB transcription factor
miR858	MDP0000179306	3.5	99.91	0	MYB transcription factor
miR858	MDP0000210851	3.5	142.47	2	Anthocyanin regulatory C1 protein(or MYB)
miR858	MDP0000581761	3.5	0.39	4	MYB transcription factor
miR858	MDP0000322479	4	9.07	3	MYB transcription factor
miR858	MDP0000375685	4	9.07	2	MYB transcription factor
miR858	MDP0000654861	4	0.39	4	Anthocyanin regulatory C1 protein(or MYB)
miR858	MDP0000167107	4.5	2.72	4	MYB transcription factor
miR858	MDP0000193056	4.5	24.73	2	MYB transcription factor
miR858	MDP0000217510	4.5	9.07	2	MYB transcription factor
miR858	MDP0000287232	4.5	0.39	4	Anthocyanin regulatory C1 protein(or MYB)
miR858	MDP0000466784	4.5	0.39	4	Anthocyanin regulatory C1 protein(or MYB)
miR858	MDP0000868578	4.5	0.39	4	MYB transcription factor
miR858	MDP0000879675	4.5	24.73	2	MYB transcription factor
miR858	MDP0000659260	5	24.73	2	MYB transcription factor
miR858	MDP0000934638	5	24.73	3	MYB transcription factor
miR858	MDP0000184536	2.5	0.39	4	Trichome differentiation protein GL1
miR858	MDP0000161125	4.5	351.01	0	mate efflux family protein
miR858	MDP0000268229	4.5	351.01	0	mate efflux family protein
miR858	MDP0000726382	4.5	2.72	3	Lipase family protein
miR858	MDP0000285821	4.5	2.72	3	Lipase family protein
miR858	MDP0000318056	4.5	2.72	3	Lipase family protein
Targets for apple-specific miRNAs
miRC3	MDP0000485327	2	326.52	0	Unknown protein
miRC5	MDP0000863013	5	16.33	3	ARO4 (ARMADILLO REPEAT ONLY 4); binding
miRC6	MDP0000410000	5	16.33	2	uncharacterized protein
miRC10	MDP0000232094	4.5	2.72	3	Eukaryotic translation initiation factor 2 subunit beta
miRC10	MDP0000142167	4.5	2.72	3	Eukaryotic translation initiation factor 2 subunit beta
miRC10	MDP0000573752	4.5	2.72	3	Eukaryotic translation initiation factor 2 subunit beta
miRC10	MDP0000147137	4.5	2.72	3	Eukaryotic translation initiation factor 2 subunit beta
miRC10	MDP0000315071	4.5	2.72	3	Eukaryotic translation initiation factor 2 subunit beta
miRC10	MDP0000144931	4.5	2.72	3	Eukaryotic translation initiation factor 2 subunit beta
miRC10	MDP0000294365	4	185.03	0	Protein kinase
miRC16	MDP0000737474	5	38.09	2	Uncharacterized protein
miRC25	MDP0000121883	4	5.44	4	Uncharacterized protein
miRC25	MDP0000234292	4.5	10.88	2	Cytochrome P450 86B1
miRC25	MDP0000306273	4.5	10.88	2	Cytochrome P450 86B1
miRC29	MDP0000606407	5	13.6	2	Oligopeptide transporter 2
miRC29	MDP0000279462	4.5	13.6	2	Oligopeptide transporter 2
miRC42	MDP0000286564	5	27.21	2	Mitogen-activated protein kinase kinase 2
miRC42	MDP0000286564	5	27.21	2	Mitogen-activated protein kinase kinase 2
a AS: align-score. Align-score threshold was set to 4.5 and 5 for known and apple-specific miRNAs, respectively ; b RN_reads: repeat normalized reads, TPB: transcripts per billion; c Category 0: >1 raw read at the position, abundance at position is equal to the maximum on the transcript, and there is only one maximum on the transcript; Category 1: >1 raw read at the position, abundance at positio…

## Sheet: S7
Table S7 MYB transcription factors targeted by miR828, mi858, and miR159
MiRNA	Target	Align-score	Start	End	Sequence of target site	Gene annotation	Degradome verification	miR858 target site (align-score <= 5)	miR858 target site (align-score > 5)	siRNA biogenesis
miR828	MDP0000578193	1	310	331	5'-UGGAACACUCAUUUGAGCAAGA-3'	Transcription factor WER	√		√	√
miR828	MDP0000124555	1	367	388	5'-UGGAAUUCUCAUUUGAGCAAGA-3'	Transcription factor WER	√	√		√
miR828	MDP0000143276	1	325	346	5'-UGGAAUUCUCAUUUGAGCAAGA-3'	Transcription repressor MYB5		√		√
miR828	MDP0000133817	1	325	346	5'-UGGAAUUCUCAUUUGAGCAAGA-3'	Transcription repressor MYB5		√		√
miR828	MDP0000650225	2	307	328	5'-UGGAACAGUCAUUUGAGCAAGA-3'	Transcription factor WER			√
miR828	MDP0000193637	2	307	328	5'-UGGAAYGGUCAUUUGAGCAAGA-3'	Transcription factor WER
miR828	MDP0000642761	2	307	328	5'-UGGAAYGGUCAUUUGAGCAAGA-3'	Transcription factor WER
miR828	MDP0000264051	3	340	361	5'-UGGAAUACCCAUUUGAACAAGA-3'	Transcription factor MYB82			√	√
miR828	MDP0000167314	3	343	364	5'-UGGAAUACCCAUUUGAACAAGA-3'	Transcription factor MYB82			√	√
miR828	MDP0000931057	3	367	388	5'-UGGAAUUCUCAUUUGAGCAAAA-3'	Anthocyanin regulatory C1 protein	√	√		√
miR828	MDP0000226215	3	325	346	5'-UGGAAUUCUCAUUUGAGCAAAA-3'	Anthocyanin regulatory C1 protein		√		√
miR828	MDP0000253904	3	325	346	5'-UGGAAUUCUCAUUUGAGCAAAA-3'	Anthocyanin regulatory C1 protein		√		√
miR828	MDP0000164048	3.5	307	328	5'-UGGAACGCUCAUUUGAGCAAAA-3'	Transcription factor WER			√
miR828	MDP0000261265	4	325	346	5'-UGGAACUCUCAUUUGAGCAAAA-3'	Anthocyanin regulatory C1 protein	√	√		√
miR828	MDP0000250597	4	616	636	5'-UGGAACUCUCAUUUGAG-AAGA-3'	Transcription repressor MYB6		√
miR828	MDP0000268980	4	973	994	5'-UGGAAUUCUCACUUGAGCAGGA-3'	MYB-related protein
miR828	MDP0000475808	4.5	232	253	5'-UGGAAUAUCAGUUUGAGCAAGA-3'	Transcription factor TT2		√
miR828	MDP0000317209	4.5	322	343	5'-UGGAAUAUCAGUUUGAGCAAGA-3'	Anthocyanin regulatory C1 protein		√
miR828	MDP0000581761	5	148	169	5'-UGGAAUACUCAUCUCAGCAGGA-3'	Transcription repressor MYB6		√
								miR828 target site (align-score <= 5)	miR159 target site (align-score <= 5)
miR858	MDP0000437717	3	292	312	5'-CCAGGCCGAACAGACAAUGAA-3'	Anthocyanin regulatory C1 protein	√
miR858	MDP0000140609	3	289	309	5'-CCAGGGCGAACAGACAAUGAA-3'	Transcription factor MYB12	√
miR858	MDP0000887107	3	289	309	5'-CCAGGGCGAACAGACAAUGAA-3'	Transcription factor MYB12	√
miR858	MDP0000184538	3	298	318	5'-CCAGGACGAACAGACAAUGAA-3'	Transcription factor MYB3	√
miR858	MDP0000318013	3	232	252	5'-CCAGGCCGAACAGACAAUGAA-3'	Transcription factor TT2	√
miR858	MDP0000133817	3	292	312	5'-CCAGGCCGAACAGACAAUGAA-3'	Transcription repressor MYB5		√
miR858	MDP0000143276	3	292	312	5'-CCAGGCCGAACAGACAAUGAA-3'	Transcription repressor MYB5		√
miR858	MDP0000226215	3	292	312	5'-CCAGGCCGAACAGACAAUGAA-3'	Anthocyanin regulatory C1 protein	√	√
miR858	MDP0000253904	3	292	312	5'-CCAGGCCGAACAGACAAUGAA-3'	Anthocyanin regulatory C1 protein	√	√
miR858	MDP0000124555	3.5	334	354	5'-CCGGGUCGAACAGAUAAUGAA-3'	Transcription factor WER		√
miR858	MDP0000157940	3.5	289	309	5'-CCAGGUCGAACUGACAACGAG-3'	Transcription repressor MYB4	√
miR858	MDP0000226667	3.5	286	306	5'-CCAGGUAGAACAGACAAUGAG-3'	Transcription factor MYB86
miR858	MDP0000289671	3.5	286	306	5'-CCAGGUAGAACAGACAAUGAG-3'	Transcription factor MYB86
miR858	MDP0000210851	3.5	289	309	5'-CCGGGGCGAACAGACAAUGAA-3'	Anthocyanin regulatory C1 protein	√
miR858	MDP0000144808	3.5	295	315	5'-CCUGGUCGAACAGAUAACGAG-3'	Myb-related protein 308
miR858	MDP0000153280	3.5	295	315	5'-CCUGGUCGAACAGAUAACGAG-3'	Myb-related protein 308
miR858	MDP0000261265	3.5	292	312	5'-CCUGGUCGAACAGAUAACGAG-3'	Anthocyanin regulatory C1 protein		√
miR858	MDP0000031172	3.5	289	309	5'-CCGGGGCGAACAGACAAUGAA-3'	Anthocyanin regulatory C1 protein	√
miR858	MDP0000581761	3.5	115	135	5'-CCCGGUCGAACAGACAAUGAG-3'	Transcription repressor MYB6	√	√
miR858	MDP0000179306	3.5	379	399	5'-CCUGGACGAACAGACAACGAG-3'	Transcription factor GAMYB	√		√
miR858	MDP0000289768	3.5	223	243	5'-CCAGGCMGGACAGACAACGAA-3'	Myb-related protein Myb4
miR858	MDP0000807341	4	343	363	5'-CCAGGUAGAACAGAUAACGGA-3'	Transcription factor MYB44
miR858	MDP0000475808	4	199	219	5'-CCCGGUCGAACGGACAAUGAA-3'	Transcription factor TT2		√
miR858	MDP0000167639	4	337	357	5'-CCAGGACGAACGGACAAUGAA-3'	Transcription factor MYB46
miR858	MDP0000736994	4	337	357	5'-CCAGGACGAACGGACAAUGAA-3'	Transcription factor MYB46
miR858	MDP0000317209	4	289	309	5'-CCUGGUCGAACAGAUAAUGAA-3'	Anthocyanin regulatory C1 protein		√
miR858	MDP0000931057	4	334	354	5'-CCUGGUCGAACAGAUAAUGAA-3'	Anthocyanin regulatory C1 protein		√
miR858	MDP0000654861	4	268	288	5'-CCGGGGCGAACAGACAAUGAG-3'	Anthocyanin regulatory C1 protein	√
miR858	MDP0000375685	4	328	348	5'-CCAGGGCGAACGGACAACGAU-3'	Transcription factor RAX3	√
miR858	MDP0000322479	4	292	312	5'-CCAGGGCGAACGGACAACGAU-3'	Transcription factor RAX3	√
miR858	MDP0000242612	4	226	246	5'-CCCGGUCAAACAGACAAUGAA-3'	Transcription factor TT2
miR858	MDP0000296109	4	1315	1335	5'-CCAGGACGAACGGACAAUGAA-3'	MYB transcription factor
miR858	MDP0000823458	4	352	372	5'-CCYGGUAGAACAGACAAUGAG-3'	Transcription factor MYB21
miR858	MDP0000287232	4.5	289	309	5'-CCAGGUCGUACAGACAAUGAG-3'	Anthocyanin regulatory C1 protein	√
miR858	MDP0000466784	4.5	187	207	5'-CCAGGUCGUACAGACAAUGAG-3'	Anthocyanin regulatory C1 protein	√
miR858	MDP0000217510	4.5	376	396	5'-CUAGGGCGAACGGACAACGAU-3'	Transcription factor RAX3	√
miR858	MDP0000308617	4.5	379	399	5'-CCUGGACGAACGGACAACGAG-3'	Transcription factor GAMYB			√
miR858	MDP0000305363	4.5	298	318	5'-CCAGGGAGAACAGACAAUGAG-3'	Transcription factor MYB21
miR858	MDP0000653903	4.5	289	309	5'-CCAGGAAGAACAGACAAUGAG-3'	Transcription factor MYB86
miR858	MDP0000932804	4.5	289	309	5'-CCAGGAAGAACAGACAAUGAG-3'	Transcription factor MYB86
miR858	MDP0000601420	4.5	289	309	5'-CCAGGAAGAACAGACAAUGAG-3'	Transcription factor MYB86
miR858	MDP0000250031	4.5	298	318	5'-CCAGGGAGAACAGACAAUGAG-3'	Transcription factor MYB21
miR858	MDP0000852549	4.5	289	309	5'-CCAGGAAGAACAGACAAUGAG-3'	Transcription factor MYB86
miR858	MDP0000167107	4.5	313	333	5'-CCGGGAAGAACAGACAAUGAA-3'	Transcription factor MYB21	√
miR858	MDP0000193056	4.5	355	375	5'-CCCGGUAGAACAGACAAUGAG-3'	Myb-related protein 305	√
miR858	MDP0000879675	4.5	34	54	5'-CCCGGUAGAACAGACAAUGAG-3'	Transcription factor MYB21	√
miR858	MDP0000868578	4.5	292	312	5'-CCAAGGAGAACAGACAACGAG-3'	Transcription factor MYB39	√
miR858	MDP0000259898	4.5	310	330	5'-CCGGGAAGAACAGACAAUGAA-3'	MYB transcription factor
miR858	MDP0000302984	5	289	309	5'-CCCGGUCGGACGGACAAUGAA-3'	Transcription factor MYB39
miR858	MDP0000320772	5	289	309	5'-CCCGGUCGGACGGACAAUGAA-3'	Transcription factor MYB39
miR858	MDP0000228252	5	289	309	5'-CCCGGUCGGACGGACAAUGAA-3'	Transcription factor MYB39
miR858	MDP0000215675	5	298	318	5'-CCGGGACGAACGGACAAUGAG-3'	Myb-related protein Zm1
miR858	MDP0000284922	5	370	390	5'-CCAGGUAGAACAGAUAACGCA-3'	Transcription factor MYB44
miR858	MDP0000250597	5	583	603	5'-CCAGGACGUACAGACAAUGAA-3'	Transcription repressor MYB6		√
miR858	MDP0000145050	5	289	309	5'-CCUGGUCGCACAGACAAUGAA-3'	Myb-related protein Myb4
miR858	MDP0000897594	5	289	309	5'-CCUGGUCGCACAGACAAUGAA-3'	Myb-related protein Myb4
miR858	MDP0000468201	5	289	309	5'-CCAGGAAGGACAGACAAUGAA-3'	Transcription factor MYB39
miR858	MDP0000148894	5	289	309	5'-CCAGGAAGAACAGAUAAUGAA-3'	Transcription factor MYB86
miR858	MDP0000153773	5	166	186	5'-CCAGGAAGAACAGAUAAUGAA-3'	Transcription factor MYB46
miR858	MDP0000910638	5	292	312	5'-CCAGGGAGAACGGAUAACGAA-3'	Transcription factor MYB39
miR858	MDP0000659260	5	292	312	5'-CCGGGAAGAACAGACAAUGAG-3'	Transcription factor MYB21	√
miR858	MDP0000934638	5	292	312	5'-CCGGGGAGAACAGACAAUGAG-3'	Transcription factor MYB21	√
miR858	MDP0000148689	5	289	309	5'-CCAGGAAGAACAGACAAUGAU-3'	Myb-related protein Myb4
miR858	MDP0000607330	5	289	309	5'-CCAGGAAGAACMGACAAUGAA-3'	Myb-related protein P
miR858	MDP0000266156	5	352	372	5'-CCUGGAAGAACAGACAACGAU-3'	Transcription factor RAX3
miR858	MDP0000258046	5	289	309	5'-CCAGGAAGAACAGACAAUGAC-3'	Myb-related protein
								miR858 target site (align-score <= 5)
miR159	MDP0000552725	3.5	109	129	5'-UGGAGCUCCAUUCGAUCCAAA-3'	Transcription factor GAMYB
miR159	MDP0000319634	4	586	606	5'-UGGAGCUCCAUUCGAUCCAAG-3'	Transcription factor GAMYB
miR159	MDP0000237596	4	100	120	5'-UGGAGCUCCAUUCGAUCCAAG-3'	Transcription factor GAMYB
miR159	MDP0000308617	4	1088	1108	5'-CGGAGCUCCCUUCAAACCAAG-3'	Transcription factor GAMYB		√
miR159	MDP0000253886	4	722	742	5'-CGGAGCUCCCUUCAAACCAAG-3'	Transcription factor GAMYB
miR159	MDP0000147309	4.5	953	973	5'-CGGAGCUCCCUUCACUCCAAU-3'	Transcription factor GAMYB	√
miR159	MDP0000179306	5	1076	1096	5'-CGGAGCUCCCUUUAAACCAAG-3'	Transcription factor GAMYB		√
miR159	MDP0000175835	5	926	946	5'-CAGAGCUCCCUUCCAACCAAA-3'	Transcription factor GAMYB
miR159	MDP0000151688	5	932	952	5'-CAGAGCUCCCUUCCAACCAAA-3'	Transcription factor GAMYB
miR159	MDP0000175835	5	768	787	5'-UUCAGCUCUCUUCAA-CCAAA-3'	Transcription factor GAMYB

## Sheet: S8
Table S8 Targets of MYB_derived phased siRNAs
siRNA ID	SiRNA sequence	Abundance (RPM)	Target	Align score	Cleavage site	Raw_reads	RN_reads	Unique	Category	Gene annotation
SR14_10	CCTTCTGATGATCTGTGGAGA	10	MDP0000124555	0	451	10	10	10	2	Transcription factor WER
SR19_8	TTGAGCAAGAAGCTTGGTGTC	8	MDP0000178782	4	988	4	2	0	3	Transcription factor bHLH93
SR19_8	TTGAGCAAGAAGCTTGGTGTC	8	MDP0000175282	4	988	4	2	0	3	Transcription factor bHLH93
SR19_8	TTGAGCAAGAAGCTTGGTGTC	8	MDP0000088105	4.5	191	4	4	4	2	Maltose excess protein 1, chloroplastic
SR21_7	TTGAACAAGAATATCAGCTGC	7	MDP0000299519	4.5	4492	7	1.4	0	3	Seryl-tRNA synthetase
SR21_7	TTGAACAAGAATATCAGCTGC	7	MDP0000120290	4.5	1072	7	1.4	0	3	Seryl-tRNA synthetase
SR21_7	TTGAACAAGAATATCAGCTGC	7	MDP0000215154	4.5	1072	7	1.4	0	3	Seryl-tRNA synthetase
SR25_6	TCATTTGTCTTGTTAAATTGG	6	MDP0000124555	0	430	7	7	7	2	Transcription factor WER
SR29_4	TCTTTTTTGCTCGTTCTAAGT	4	MDP0000223760	4.5	1168	2	1	0	3	Receptor-like protein kinase HERK 1
SR29_4	TCTTTTTTGCTCGTTCTAAGT	4	MDP0000786814	4.5	820	2	1	0	3	Receptor-like protein kinase HERK 1
SR30_4	TTCTTTTTTGCTCGTTCTAAG	4	MDP0000578193	0	395	94	94	94	0	Transcription factor WER
SR30_4	TTCTTTTTTGCTCGTTCTAAG	4	MDP0000650225	4	392	21	21	21	2	Transcription factor WER
SR30_4	TTCTTTTTTGCTCGTTCTAAG	4	MDP0000330296	4.5	956	3	1.5	0	3	T-complex protein 1 subunit zeta
SR36_2	ATTATCTCATCATCAAATCCA	2	MDP0000269868	4	1421	8	4	0	2	CW7
SR36_2	ATTATCTCATCATCAAATCCA	2	MDP0000190279	4	1283	8	4	0	2	Uncharacterized protein C22orf9 homolog
SR39_2	CTTTTGAATTTGGAGTGGGTG	2	MDP0000263295	3	2035	28	14	0	2	Potassium channel SKOR
SR39_2	CTTTTGAATTTGGAGTGGGTG	2	MDP0000248694	3	2035	28	14	0	2	Potassium channel SKOR
SR39_2	CTTTTGAATTTGGAGTGGGTG	2	MDP0000312752	3	1351	6	2	0	2	Potassium channel SKOR
SR39_2	CTTTTGAATTTGGAGTGGGTG	2	MDP0000183373	3	475	6	2	0	2	Potassium channel SKOR
SR39_2	CTTTTGAATTTGGAGTGGGTG	2	MDP0000409805	4	308	1	0.333333	0	4	60S ribosomal protein L24
SR39_2	CTTTTGAATTTGGAGTGGGTG	2	MDP0000527520	4	308	1	0.333333	0	4	60S ribosomal protein L24
SR39_2	CTTTTGAATTTGGAGTGGGTG	2	MDP0000712717	4	110	1	0.333333	0	4	60S ribosomal protein L24
SR51_1	TCAATGGCAGCTGCAACTTCA	1	MDP0000296109	4.5	187	11	5.5	0	2	ATP synthase subunit O, mitochondrial
SR51_1	TCAATGGCAGCTGCAACTTCA	1	MDP0000677023	4.5	187	11	5.5	0	2	ATP synthase subunit O, mitochondrial
SR54_1	TCTTTGAAACTGCTCTGTTTT	1	MDP0000704825	4	1105	15	15	15	2	Probable LRR receptor-like serine/threonine-protein kinase RLK
SR54_1	TCTTTGAAACTGCTCTGTTTT	1	MDP0000197497	4.5	3576	6	6	6	2	SWI/SNF complex subunit SWI3A
SR100_0	TCGTGTACAAATGAAAGAAGA	< 1	MDP0000286528	4.5	2171	3	3	3	3	ABC transporter B family member 2
SR103_0	TTATCTCATCATCAAATCCAT	< 1	MDP0000373295	3	364	3	0.416667	0	3	ubiquitin family protein
SR103_0	TTATCTCATCATCAAATCCAT	< 1	MDP0000444794	4.5	1045	3	3	3	2	Cyclin-T1-4
SR104_0	TCAATGGCGGCCAATTCTTCA	< 1	MDP0000279708	4.5	1220	4	2	0	3	unknown protein
SR104_0	TCAATGGCGGCCAATTCTTCA	< 1	MDP0000279979	4.5	515	4	2	0	3	unknown protein
SR106_0	TCAAACTCCGAGTTGCAGCCA	< 1	MDP0000316102	3.5	1701	2	1	0	3	ASC1-like protein
SR106_0	TCAAACTCCGAGTTGCAGCCA	< 1	MDP0000580803	3.5	657	2	1	0	3	unknown protein
SR121_0	TTCCCAGAAAGCATCAGACAA	< 1	MDP0000424873	3.5	275	2	2	2	2	unknown protein
SR124_0	TTGAACAAGAACACCAGCTGC	< 1	MDP0000299519	4	4492	7	1.4	0	3	Seryl-tRNA synthetase
SR124_0	TTGAACAAGAACACCAGCTGC	< 1	MDP0000215154	4	1072	7	1.4	0	3	Seryl-tRNA synthetase
SR124_0	TTGAACAAGAACACCAGCTGC	< 1	MDP0000120290	4	1072	7	1.4	0	3	Seryl-tRNA synthetase
SR133_0	AAATAAGAGCTATATAGATTA	< 1	MDP0000578193	0	626	6	6	6	2	Transcription factor WER
SR134_0	TCTTTTTCTTAGTGATATTGA	< 1	MDP0000232094	4.5	343	6	0.285714	0	3	Eukaryotic translation initiation factor 2 subunit beta
SR134_0	TCTTTTTCTTAGTGATATTGA	< 1	MDP0000142167	4.5	343	6	0.285714	0	3	Eukaryotic translation initiation factor 2 subunit beta
SR136_0	ACTTCCCAATTCTGATTCCAA	< 1	MDP0000282435	4.5	451	22	4.4	0	2	VIP5 (vernalization independence 5); DNA binding
SR136_0	ACTTCCCAATTCTGATTCCAA	< 1	MDP0000216728	4.5	451	22	4.4	0	2	VIP5 (vernalization independence 5); DNA binding
SR142_0	CTCCATTTTCCTTTTCCTTTT	< 1	MDP0000134621	2.5	1354	15	15	15	2	Probable mitochondrial chaperone BCS1-B
SR143_0	TCAAATTGAAAAGGGTAGTGA	< 1	MDP0000236058	4	460	5	2.5	0	2	ATAPRL4 (APR-like 4)
SR143_0	TCAAATTGAAAAGGGTAGTGA	< 1	MDP0000142188	4	412	5	2.5	0	2	ATAPRL4 (APR-like 4)
SR149_0	ATCATCACCAAATATATTAGA	< 1	MDP0000268507	4.5	1346	4	2	0	2	Cytokinin-O-glucosyltransferase 1
SR149_0	ATCATCACCAAATATATTAGA	< 1	MDP0000191048	4.5	1346	4	2	0	2	Cytokinin-O-glucosyltransferase 1
SR152_0	TGATGGACCCATATTTGCTAC	< 1	MDP0000129126	4.5	193	3	3	3	3	ATBAG1 (ARABIDOPSIS THALIANA BCL-2-ASSOCIATED ATHANOGENE 1); protein binding
SR154_0	AAATCATCCACATCAATATTA	< 1	MDP0000917866	4	314	5	2.5	0	3	N/A
SR154_0	AAATCATCCACATCAATATTA	< 1	MDP0000125842	4	314	5	2.5	0	3	N/A
SR159_0	ATGATGATTGGCAATGACCTT	< 1	MDP0000315009	4	1860	6	6	6	2	Uncharacterized mscS family protein At1g78610
SR173_0	CTTGTCCAAGGAACTTGCTCA	< 1	MDP0000146811	4	291	1	0.5	0	4	unknown protein
SR173_0	CTTGTCCAAGGAACTTGCTCA	< 1	MDP0000130849	4	291	1	0.5	0	4	unknown protein
SR174_0	TTCTTTGACTTCTCTGCCGAA	< 1	MDP0000725984	4	240	8	4	0	2	1-aminocyclopropane-1-carboxylate oxidase
SR174_0	TTCTTTGACTTCTCTGCCGAA	< 1	MDP0000453114	4	240	8	4	0	2	1-aminocyclopropane-1-carboxylate oxidase
SR174_0	TTCTTTGACTTCTCTGCCGAA	< 1	MDP0000391319	4.5	612	1	1	1	4	unknown protein
SR174_0	TTCTTTGACTTCTCTGCCGAA	< 1	MDP0000208072	4.5	3734	1	1	1	4	DNA polymerase III subunit gamma/tau
SR59_0	TCATTTTTCTTGTTAAATTGG	< 1	MDP0000124555	2	430	7	7	7	2	Transcription factor WER
SR59_0	TCATTTTTCTTGTTAAATTGG	< 1	MDP0000208234	4	296	11	5.5	0	2	Dimethylaniline monooxygenase [N-oxide-forming] 1
SR59_0	TCATTTTTCTTGTTAAATTGG	< 1	MDP0000208233	4	296	11	5.5	0	2	Dimethylaniline monooxygenase [N-oxide-forming] 1
SR60_0	ATTTCTTTGATTTCTCCAATG	< 1	MDP0000679282	4.5	635	3	3	3	2	60S ribosomal protein L19-1
SR62_0	TGTTTTTCTTCTTGGTGATAT	< 1	MDP0000865421	3.5	595	3	3	3	3	Eukaryotic translation initiation factor 5
SR62_0	TGTTTTTCTTCTTGGTGATAT	< 1	MDP0000058172	4	22	3	3	3	2	UDP-arabinose 4-epimerase 1
SR62_0	TGTTTTTCTTCTTGGTGATAT	< 1	MDP0000127976	4.5	401	3	0.375	0	3	Probable WRKY transcription factor 23
SR62_0	TGTTTTTCTTCTTGGTGATAT	< 1	MDP0000134105	4.5	401	3	0.375	0	3	Probable WRKY transcription factor 23
SR62_0	TGTTTTTCTTCTTGGTGATAT	< 1	MDP0000306392	4.5	73	25	25	25	2	unknown protein
SR64_0	AATCATCCACATCAATATTAA	< 1	MDP0000912144	4	763	7	3.5	0	2	Uncharacterized PKHD-type hydroxylase At1g22950
SR74_0	ATTTGATGATGAGATAATGAA	< 1	MDP0000185485	4	180	40	40	40	2	Blue copper protein
SR76_0	TCTTGTCCAAGGAACTTGCTC	< 1	MDP0000130849	4	292	1	0.333333	0	4	unknown protein
SR76_0	TCTTGTCCAAGGAACTTGCTC	< 1	MDP0000146811	4	292	1	0.333333	0	4	unknown protein
SR76_0	TCTTGTCCAAGGAACTTGCTC	< 1	MDP0000699025	4.5	902	20	20	20	1	SUMO-activating enzyme subunit 2
SR77_0	AGCTGGTTTTACGACGACATG	< 1	MDP0000347935	4.5	550	2	1	0	3	Protein TRANSPARENT TESTA 12
SR77_0	AGCTGGTTTTACGACGACATG	< 1	MDP0000125476	4.5	457	2	1	0	3	Protein TRANSPARENT TESTA 12
SR79_0	AGCAAGTTCCTTGGACAAGAT	< 1	MDP0000300490	4	461	3	3	3	2	Trafficking protein particle complex subunit 6B
SR81_0	TCATTCACATCAAAGTTCGTA	< 1	MDP0000133817	0	509	1	0.25	0	4	Transcription repressor MYB5
SR81_0	TCATTCACATCAAAGTTCGTA	< 1	MDP0000143276	0	509	1	0.25	0	4	Transcription repressor MYB5
SR81_0	TCATTCACATCAAAGTTCGTA	< 1	MDP0000226215	0	473	1	0.25	0	4	Anthocyanin regulatory C1 protein
SR81_0	TCATTCACATCAAAGTTCGTA	< 1	MDP0000253904	0	473	1	0.25	0	4	Anthocyanin regulatory C1 protein
SR81_0	TCATTCACATCAAAGTTCGTA	< 1	MDP0000287640	4	272	3	1.5	0	2	Xylem cysteine proteinase 1
SR81_0	TCATTCACATCAAAGTTCGTA	< 1	MDP0000242006	4	272	3	1.5	0	2	Xylem cysteine proteinase 1
SR86_0	TCTTTCCCTTCTTTGAATTGA	< 1	MDP0000128214	4	811	5	5	5	2	BEL1-like homeodomain protein 1
SR87_0	CATCATAGTAAAAGCAGCTCT	< 1	MDP0000201897	4	1867	30	30	30	2	Predicted protein
SR91_0	CTCCATTTTGCTTCTCCTTCT	< 1	MDP0000304459	4.5	522	5	2.5	0	3	senescence-associated protein-related
SR91_0	CTCCATTTTGCTTCTCCTTCT	< 1	MDP0000188194	4.5	534	5	2.5	0	3	MARD1
SR92_0	ATTGTCTCTTGGGCTGTTGAA	< 1	MDP0000123549	4	1781	7	7	7	2	Putative G3BP-like protein

## Sheet: S9
Table S9 RNA gel blotting probes and 5'-RACE primers
MiRNA	Probe (5'-3')
Probles
miR160	TGGCATACAGGGAGCCAGGCA
miR165/166	GGGGAATGAAGCCTGATCCAA
miR167_rc	AGATCATGCTGGCAGCTTCA
miR172	ATGCAGCATCATCAAGATTCT
miR319	AGGAGCTCCCTTCAGTCCAA
miR390	GGCGCTATCCCTCCTGAGCTT
miR396	AGTTCAAGAAAGCTGTGGAA
miR4376	TCGGCGTCATCTCTCCTGCGT
miR482	GGAATGGGAGGGATAGGAAAGA
miR828	TGGAATACTCATTTGAGCAAGA
miR858	TCAGGTCGAACAGACAACGAA
Mdo-miR1	CATGCTCTACCTCTTCCCTGT
Mdo-miR2	TTCATGGTATCAGAGCTAGGT
Mdo-miR3	TGGGACTTAGTGGCATCGGTAG
Mdo-miR5	CTTCTTTCCTACCCTTCCATT
Mdo-miR6	ACAGGGCGATCACCAAGAGGA
Mdo-miR7	CGACCGTGATTTCTCTGTATAA
Mdo-miR8	CCTTTTACACATCCCGCTCTT
Mdo-miR9	GCACCATCTCACCCACGACAGA
Mdo-miR10	AAAGGAGAGGAGAAGGAATTC
Mdo-miR11	CAAATAAAGTTGATATTGGTG
Mdo-miR12	GCACCATCTCACCTTCGACAGA
Mdo-miR14	AAGCTAGTTGCAATAAGTTCG
Mdo-miR15	CTTTGCGCTCCTTGATACTTT
Mdo-miR17	CGTCCGAAGGGATCGCATGAT
Mdo-miR18	TATGACAAATTCGATGAGTAT
Mdo-miR19	TTGAACCATACCAACATCCCA
Mdo-miR20	CCAAACAACGCTCTTCTCTTCA
RLM-5'-RACE primers
MDP124555_1st	AACCATCTGCCATCATCTTGTCC
MDP124555_2nd	ACTTGCTCACCCACTCCAAATTC
